# Supplementary material for: A comparative analysis of HMGB1 and pCTS-L immunomodulatory properties in human peripheral blood mononuclear cells
Source: Front Immunol. 2026 Mar 16;17:1764230. doi: 10.3389/fimmu.2026.1764230 (PMC13033683; doi:10.3389/fimmu.2026.1764230)
Supplement: Supplementary file 1 [file Table1.xlsx]

## Sheet: pCTS-L DEG
	baseMean	log2FoldChange	lfcSE	stat	pvalue	padj	GeneName
ENSG00000125144	2311.85	5.37849	0.247076	21.7686	4.61e-105	7.01e-101	MT1G
ENSG00000198417	1078.45	4.16224	0.19953	20.8603	1.23e-96	9.36e-93	MT1F
ENSG00000125148	5007.76	4.10196	0.207261	19.7913	3.54e-87	1.79e-83	MT2A
ENSG00000205358	1098.74	5.3297	0.293875	18.136	1.66e-73	6.31e-70	MT1H
ENSG00000123610	1151.26	5.3215	0.299223	17.7844	9.34e-71	2.84e-67	TNFAIP6
ENSG00000187193	1359.33	4.64116	0.262393	17.6878	5.2e-70	1.32e-66	MT1X
ENSG00000169715	472.69	4.27245	0.256072	16.6846	1.7e-62	3.69e-59	MT1E
ENSG00000205364	234.429	5.68089	0.411069	13.8198	1.94e-43	3.68e-40	MT1M
ENSG00000112096	78634.4	3.18993	0.245554	12.9907	1.38e-38	2.34e-35	SOD2
ENSG00000101460	354.797	4.52608	0.365973	12.3673	3.93e-35	5.98e-32	MAP1LC3A
ENSG00000050730	224.827	5.57185	0.470073	11.8532	2.07e-32	2.87e-29	TNIP3
ENSG00000125730	8158.81	3.47594	0.295365	11.7683	5.69e-32	7.21e-29	C3
ENSG00000131979	708.163	2.67113	0.242138	11.0314	2.7e-28	3.16e-25	GCH1
ENSG00000095970	1999.14	-3.07351	0.298829	-10.2852	8.22e-25	8.93e-22	TREM2
ENSG00000197249	7825.85	1.80919	0.177028	10.2198	1.62e-24	1.64e-21	SERPINA1
ENSG00000136059	485.063	2.09599	0.20607	10.1713	2.66e-24	2.53e-21	VILL
ENSG00000174705	1573.07	2.78431	0.277767	10.0239	1.2e-23	1.07e-20	SH3PXD2B
ENSG00000137393	2339.91	2.02046	0.201986	10.003	1.48e-23	1.25e-20	RNF144B
ENSG00000104972	8857.7	1.3271	0.135143	9.81996	9.24e-23	7.4e-20	LILRB1
ENSG00000160326	3079.86	2.8022	0.300233	9.33341	1.03e-20	7.8e-18	SLC2A6
ENSG00000196839	1428.42	2.62827	0.283949	9.25611	2.12e-20	1.54e-17	ADA
ENSG00000160285	4817.38	1.93615	0.216254	8.95312	3.46e-19	2.39e-16	LSS
ENSG00000154310	1272.32	2.39542	0.271743	8.81501	1.2e-18	7.92e-16	TNIK
ENSG00000152229	1287.05	1.89106	0.216938	8.71707	2.85e-18	1.81e-15	PSTPIP2
ENSG00000254087	9473.5	1.54527	0.179574	8.6052	7.62e-18	4.64e-15	LYN
ENSG00000148926	360.281	2.36865	0.277269	8.54281	1.31e-17	7.67e-15	ADM
ENSG00000174837	870.597	4.65052	0.546518	8.50937	1.75e-17	9.75e-15	ADGRE1
ENSG00000102575	17525	-1.33505	0.156946	-8.50639	1.79e-17	9.75e-15	ACP5
ENSG00000198719	189.899	2.66609	0.319823	8.33615	7.67e-17	4.03e-14	DLL1
ENSG00000253522	430.506	2.61713	0.314875	8.31164	9.44e-17	4.63e-14	MIR3142HG
ENSG00000260549	98.7808	4.93703	0.593754	8.31494	9.18e-17	4.63e-14	MT1L
ENSG00000115828	1144.65	1.97339	0.23982	8.22864	1.89e-16	9.01e-14	QPCT
ENSG00000260135	587.534	4.73567	0.57606	8.22079	2.02e-16	9.32e-14	RP11-212I21.2
ENSG00000175471	1303	1.26943	0.160096	7.9292	2.21e-15	9.87e-13	MCTP1
ENSG00000115107	1835.88	1.66527	0.210396	7.91493	2.47e-15	1.08e-12	STEAP3
ENSG00000136048	4085.5	1.81193	0.229103	7.90881	2.6e-15	1.1e-12	DRAM1
ENSG00000132846	475.772	-1.79909	0.229105	-7.85267	4.07e-15	1.68e-12	ZBED3
ENSG00000157227	11192	2.53128	0.323466	7.8255	5.06e-15	2.03e-12	MMP14
ENSG00000175899	5892.12	-1.78449	0.232808	-7.6651	1.79e-14	6.97e-12	A2M
ENSG00000123201	62.3297	4.25143	0.557458	7.62646	2.41e-14	9.18e-12	GUCY1B2
ENSG00000123104	3424.51	1.35427	0.178818	7.57344	3.63e-14	1.35e-11	ITPR2
ENSG00000100906	7620.59	2.2489	0.29795	7.54789	4.42e-14	1.6e-11	NFKBIA
ENSG00000086300	2916.94	2.04138	0.271872	7.50858	5.98e-14	2.12e-11	SNX10
ENSG00000166527	273.761	2.64438	0.355554	7.43736	1.03e-13	3.55e-11	CLEC4D
ENSG00000186407	2258.79	2.59093	0.349341	7.41661	1.2e-13	4.06e-11	CD300E
ENSG00000169504	3661.13	1.16634	0.159361	7.31886	2.5e-13	8.27e-11	CLIC4
ENSG00000138316	118.622	4.18377	0.575726	7.26694	3.68e-13	1.19e-10	ADAMTS14
ENSG00000134072	473.107	-1.42782	0.196611	-7.26214	3.81e-13	1.21e-10	CAMK1
ENSG00000139572	779.121	3.01355	0.416613	7.23344	4.71e-13	1.43e-10	GPR84
ENSG00000171051	670.288	2.34772	0.32457	7.23333	4.71e-13	1.43e-10	FPR1
ENSG00000011201	98.6851	2.81242	0.3918	7.17819	7.06e-13	2.11e-10	ANOS1
ENSG00000181577	188.441	2.4725	0.344935	7.168	7.61e-13	2.23e-10	C6orf223
ENSG00000177807	98.9381	3.7759	0.530003	7.1243	1.05e-12	3e-10	KCNJ10
ENSG00000125430	303.876	3.33106	0.471126	7.07042	1.54e-12	4.35e-10	HS3ST3B1
ENSG00000143321	6319.28	1.04423	0.14909	7.00402	2.49e-12	6.88e-10	HDGF
ENSG00000276600	1033.9	-1.6866	0.241914	-6.9719	3.13e-12	8.5e-10	RAB7B
ENSG00000165474	1217.93	3.5698	0.513104	6.95727	3.47e-12	9.26e-10	GJB2
ENSG00000161911	210.783	-2.03471	0.292975	-6.94499	3.78e-12	9.93e-10	TREML1
ENSG00000150782	469.021	2.31875	0.334118	6.9399	3.92e-12	1.01e-09	IL18
ENSG00000142512	2680.7	3.21664	0.463913	6.93373	4.1e-12	1.04e-09	SIGLEC10
ENSG00000125355	522.362	-2.37761	0.343186	-6.92804	4.27e-12	1.06e-09	TMEM255A
ENSG00000126822	1045.34	1.95884	0.283208	6.91662	4.63e-12	1.14e-09	PLEKHG3
ENSG00000134070	520.647	2.27358	0.329695	6.89602	5.35e-12	1.25e-09	IRAK2
ENSG00000205189	528.815	1.65889	0.240432	6.89964	5.21e-12	1.25e-09	ZBTB10
ENSG00000090376	3362.06	1.30253	0.188877	6.89616	5.34e-12	1.25e-09	IRAK3
ENSG00000259354	157.31	4.57757	0.668223	6.85036	7.37e-12	1.7e-09	RP11-519G16.3
ENSG00000166920	3097.61	2.93748	0.430122	6.82943	8.53e-12	1.94e-09	C15orf48
ENSG00000170323	1873.85	-2.57356	0.377154	-6.82362	8.88e-12	1.99e-09	FABP4
ENSG00000171049	431.388	4.07697	0.598638	6.8104	9.73e-12	2.15e-09	FPR2
ENSG00000138640	489.805	-1.74996	0.25855	-6.76835	1.3e-11	2.83e-09	FAM13A
ENSG00000179362	228.885	4.82823	0.71383	6.76384	1.34e-11	2.88e-09	HMGN2P46
ENSG00000115009	71.0977	5.37582	0.799089	6.72743	1.73e-11	3.65e-09	CCL20
ENSG00000151726	10133.5	1.40742	0.209293	6.72465	1.76e-11	3.67e-09	ACSL1
ENSG00000101331	127.193	5.81946	0.865811	6.72139	1.8e-11	3.7e-09	CCM2L
ENSG00000100979	1092.94	2.2927	0.342497	6.69407	2.17e-11	4.4e-09	PLTP
ENSG00000226091	648.198	2.48997	0.372664	6.68155	2.36e-11	4.73e-09	LINC00937
ENSG00000104951	4266.15	1.73427	0.261718	6.62646	3.44e-11	6.8e-09	IL4I1
ENSG00000105855	793.664	4.01416	0.605962	6.62445	3.49e-11	6.8e-09	ITGB8
ENSG00000166523	1156.81	2.8284	0.427447	6.61695	3.67e-11	7.06e-09	CLEC4E
ENSG00000184557	1748.17	2.47382	0.374359	6.60816	3.89e-11	7.4e-09	SOCS3
ENSG00000121691	2118.88	-1.05215	0.15928	-6.60565	3.96e-11	7.44e-09	CAT
ENSG00000104093	12617.5	1.1609	0.176439	6.57961	4.72e-11	8.75e-09	DMXL2
ENSG00000073737	1997.67	-2.46818	0.378462	-6.52163	6.95e-11	1.28e-08	DHRS9
ENSG00000155629	11053.3	1.37345	0.210686	6.51896	7.08e-11	1.28e-08	PIK3AP1
ENSG00000143546	2493.62	1.86453	0.286132	6.51631	7.21e-11	1.29e-08	S100A8
ENSG00000121769	219.596	-2.31186	0.358777	-6.44372	1.17e-10	2.06e-08	FABP3
ENSG00000008513	8227.39	1.8393	0.287674	6.39371	1.62e-10	2.83e-08	ST3GAL1
ENSG00000146457	4305.48	1.7354	0.272328	6.37246	1.86e-10	3.22e-08	WTAP
ENSG00000078804	693.94	2.20512	0.346208	6.36936	1.9e-10	3.25e-08	TP53INP2
ENSG00000151693	380.731	1.95393	0.307675	6.35065	2.14e-10	3.63e-08	ASAP2
ENSG00000205846	114.522	4.82344	0.764875	6.30618	2.86e-10	4.78e-08	CLEC6A
ENSG00000169184	82.0829	2.75102	0.43748	6.28833	3.21e-10	5.31e-08	MN1
ENSG00000143110	1019.21	-1.86557	0.299257	-6.234	4.55e-10	7.44e-08	C1orf162
ENSG00000125538	2490.99	5.64322	0.909374	6.20561	5.45e-10	8.82e-08	IL1B
ENSG00000183779	356.745	-1.89654	0.306441	-6.18891	6.06e-10	9.71e-08	ZNF703
ENSG00000109436	4047.4	1.78144	0.2887	6.17057	6.8e-10	1.08e-07	TBC1D9
ENSG00000103528	269.585	2.16702	0.351433	6.16624	6.99e-10	1.1e-07	SYT17
ENSG00000163739	753.294	5.66196	0.920298	6.1523	7.64e-10	1.19e-07	CXCL1
ENSG00000154640	338.053	1.75342	0.285403	6.14365	8.06e-10	1.24e-07	BTG3
ENSG00000141655	126.842	-2.89223	0.475312	-6.0849	1.17e-09	1.77e-07	TNFRSF11A
ENSG00000204791	171.855	3.41401	0.564022	6.05298	1.42e-09	2.14e-07	SMPD5
ENSG00000029153	513.268	1.84946	0.305666	6.0506	1.44e-09	2.15e-07	ARNTL2
ENSG00000106546	2250.61	1.25432	0.207468	6.04586	1.49e-09	2.2e-07	AHR
ENSG00000167191	51.0236	-3.41145	0.564413	-6.04424	1.5e-09	2.2e-07	GPRC5B
ENSG00000026103	291.811	1.31931	0.218349	6.04222	1.52e-09	2.2e-07	FAS
ENSG00000126264	460.7	-1.32898	0.220994	-6.01364	1.81e-09	2.6e-07	HCST
ENSG00000092068	717.119	-2.65604	0.444	-5.98208	2.2e-09	3.1e-07	SLC7A8
ENSG00000186583	214.793	3.16334	0.528962	5.98028	2.23e-09	3.11e-07	SPATC1
ENSG00000154978	3332.52	1.05448	0.177332	5.94636	2.74e-09	3.79e-07	VOPP1
ENSG00000242048	493.728	3.37928	0.571518	5.91281	3.36e-09	4.61e-07	RP13-452N2.1
ENSG00000010278	11966.8	-1.52615	0.258401	-5.90612	3.5e-09	4.76e-07	CD9
ENSG00000105835	4706.83	2.67226	0.452775	5.90196	3.59e-09	4.84e-07	NAMPT
ENSG00000145901	6342.22	1.85293	0.314322	5.89501	3.75e-09	5e-07	TNIP1
ENSG00000180767	162.218	-1.764	0.299957	-5.88084	4.08e-09	5.4e-07	CHST13
ENSG00000134531	5152.77	-1.83593	0.312547	-5.87411	4.25e-09	5.53e-07	EMP1
ENSG00000158470	4800.7	1.09026	0.18579	5.86824	4.4e-09	5.68e-07	B4GALT5
ENSG00000082397	5141.26	1.17148	0.199872	5.86114	4.6e-09	5.83e-07	EPB41L3
ENSG00000128271	102.671	2.95997	0.506607	5.84274	5.13e-09	6.46e-07	ADORA2A
ENSG00000255823	73.3499	2.24346	0.384167	5.83982	5.23e-09	6.52e-07	MTRNR2L8
ENSG00000187630	714.908	1.3362	0.229858	5.81313	6.13e-09	7.58e-07	DHRS4L2
ENSG00000131242	1050.61	-1.26996	0.218506	-5.81202	6.17e-09	7.58e-07	RAB11FIP4
ENSG00000196405	5735.78	-1.62556	0.280751	-5.79005	7.04e-09	8.57e-07	EVL
ENSG00000089351	5642.39	2.75694	0.476454	5.78637	7.19e-09	8.69e-07	GRAMD1A
ENSG00000144802	1481.86	1.72795	0.298769	5.78357	7.31e-09	8.76e-07	NFKBIZ
ENSG00000182541	1055.99	1.56226	0.270721	5.77074	7.89e-09	9.38e-07	LIMK2
ENSG00000244405	111.414	2.86716	0.497928	5.75818	8.5e-09	1e-06	ETV5
ENSG00000106789	267.294	-1.52128	0.264702	-5.74716	9.08e-09	1.06e-06	CORO2A
ENSG00000149418	2136.74	-2.35387	0.410328	-5.73655	9.66e-09	1.12e-06	ST14
ENSG00000073756	121.648	2.92142	0.509896	5.72944	1.01e-08	1.16e-06	PTGS2
ENSG00000139974	1229.86	-1.03405	0.180949	-5.71456	1.1e-08	1.26e-06	SLC38A6
ENSG00000277632	878.682	2.36967	0.415346	5.7053	1.16e-08	1.32e-06	CCL3
ENSG00000137563	235.03	1.43413	0.251802	5.69546	1.23e-08	1.39e-06	GGH
ENSG00000134508	76.703	-2.43803	0.428224	-5.69335	1.25e-08	1.39e-06	CABLES1
ENSG00000123933	1227.85	-1.08206	0.190367	-5.68411	1.31e-08	1.46e-06	MXD4
ENSG00000116016	954.894	-1.644	0.289689	-5.67504	1.39e-08	1.53e-06	EPAS1
ENSG00000136603	1750.42	1.22589	0.216055	5.67399	1.4e-08	1.53e-06	SKIL
ENSG00000240859	342.081	-1.47894	0.261003	-5.66638	1.46e-08	1.59e-06	AC093627.10
ENSG00000154146	591.773	-2.17094	0.383484	-5.66111	1.5e-08	1.62e-06	NRGN
ENSG00000114770	2450.65	-1.4536	0.258549	-5.62214	1.89e-08	2.02e-06	ABCC5
ENSG00000163082	298.886	3.42975	0.612167	5.60263	2.11e-08	2.23e-06	SGPP2
ENSG00000121594	84.2595	3.23937	0.578745	5.59724	2.18e-08	2.29e-06	CD80
ENSG00000211445	619.773	-1.8945	0.338829	-5.59131	2.25e-08	2.35e-06	GPX3
ENSG00000137710	7395.04	1.75052	0.313185	5.58939	2.28e-08	2.36e-06	RDX
ENSG00000262097	627.681	-2.44457	0.437538	-5.58711	2.31e-08	2.37e-06	CTD-2135D7.5
ENSG00000151376	92.5625	-2.47983	0.444684	-5.5766	2.45e-08	2.51e-06	ME3
ENSG00000163874	990.7	1.71415	0.30784	5.56833	2.57e-08	2.61e-06	ZC3H12A
ENSG00000118503	4330.51	2.07131	0.3722	5.56506	2.62e-08	2.64e-06	TNFAIP3
ENSG00000172985	212.599	-1.68851	0.304095	-5.55257	2.81e-08	2.82e-06	SH3RF3
ENSG00000275302	776.253	2.35392	0.425212	5.53586	3.1e-08	3.08e-06	CCL4
ENSG00000136960	306.883	3.78467	0.686468	5.51324	3.52e-08	3.48e-06	ENPP2
ENSG00000148154	1399.38	1.0486	0.190574	5.50231	3.75e-08	3.68e-06	UGCG
ENSG00000136052	791.926	2.06311	0.375519	5.49401	3.93e-08	3.81e-06	SLC41A2
ENSG00000134668	482.201	-2.72254	0.497087	-5.477	4.33e-08	4.14e-06	SPOCD1
ENSG00000151490	425.931	-1.52045	0.277943	-5.47037	4.49e-08	4.27e-06	PTPRO
ENSG00000237927	31.9561	3.613	0.662051	5.45728	4.83e-08	4.57e-06	RP3-393E18.2
ENSG00000122547	709.34	-1.62272	0.297488	-5.45474	4.9e-08	4.61e-06	EEPD1
ENSG00000276070	249.459	2.15823	0.396886	5.43791	5.39e-08	5.03e-06	CCL4L2
ENSG00000175040	2366.37	1.69562	0.31204	5.43399	5.51e-08	5.11e-06	CHST2
ENSG00000123453	304.159	-2.69936	0.497775	-5.42286	5.87e-08	5.41e-06	SARDH
ENSG00000075651	2705.24	1.9044	0.351891	5.41189	6.24e-08	5.72e-06	PLD1
ENSG00000181045	4502.6	-1.40046	0.258915	-5.40896	6.34e-08	5.78e-06	SLC26A11
ENSG00000071242	2877.76	-1.13391	0.210534	-5.38586	7.21e-08	6.53e-06	RPS6KA2
ENSG00000105639	1512.1	2.1611	0.401898	5.37722	7.56e-08	6.81e-06	JAK3
ENSG00000166927	10698.5	1.18625	0.2207	5.37495	7.66e-08	6.86e-06	MS4A7
ENSG00000149798	148.188	2.61684	0.48701	5.37329	7.73e-08	6.88e-06	CDC42EP2
ENSG00000115008	57.872	5.11526	0.954794	5.35745	8.44e-08	7.43e-06	IL1A
ENSG00000141527	241.648	-1.26987	0.237013	-5.3578	8.42e-08	7.43e-06	CARD14
ENSG00000150977	2040	1.25501	0.234315	5.35608	8.5e-08	7.44e-06	RILPL2
ENSG00000163563	3008.67	-1.55669	0.291381	-5.34244	9.17e-08	7.93e-06	MNDA
ENSG00000248905	1185.98	1.37889	0.258224	5.33991	9.3e-08	8e-06	FMN1
ENSG00000250722	277.489	-5.871	1.10048	-5.33492	9.56e-08	8.17e-06	SEPP1
ENSG00000273604	344.633	1.917	0.360102	5.32348	1.02e-07	8.66e-06	C17orf96
ENSG00000186047	124.918	1.71808	0.323443	5.31185	1.09e-07	9.18e-06	DLEU7
ENSG00000105246	273.125	3.79316	0.715489	5.30149	1.15e-07	9.66e-06	EBI3
ENSG00000168528	395.698	-1.91972	0.36275	-5.29214	1.21e-07	1.01e-05	SERINC2
ENSG00000133805	2343.4	1.92848	0.365761	5.27251	1.35e-07	1.12e-05	AMPD3
ENSG00000171659	89.6571	-3.71319	0.707331	-5.24958	1.52e-07	1.26e-05	GPR34
ENSG00000196189	2439.88	2.10803	0.401676	5.24809	1.54e-07	1.26e-05	SEMA4A
ENSG00000116514	1200.6	1.12198	0.214071	5.24117	1.6e-07	1.31e-05	RNF19B
ENSG00000117009	901.825	1.3598	0.261855	5.19295	2.07e-07	1.68e-05	KMO
ENSG00000148344	2337.51	6.00802	1.15981	5.18017	2.22e-07	1.79e-05	PTGES
ENSG00000153898	407.4	3.01096	0.581898	5.17437	2.29e-07	1.83e-05	MCOLN2
ENSG00000196878	435.419	2.41394	0.466714	5.17219	2.31e-07	1.84e-05	LAMB3
ENSG00000158270	47.8508	-2.51167	0.486723	-5.16037	2.46e-07	1.95e-05	COLEC12
ENSG00000138135	49.4337	4.60276	0.895661	5.13895	2.76e-07	2.16e-05	CH25H
ENSG00000166444	126.571	-2.0632	0.402731	-5.12301	3.01e-07	2.33e-05	ST5
ENSG00000277443	9431.16	1.80678	0.354456	5.09735	3.44e-07	2.66e-05	MARCKS
ENSG00000108691	880.675	2.327	0.456997	5.09195	3.54e-07	2.72e-05	CCL2
ENSG00000038945	3958.49	-1.90674	0.376888	-5.05916	4.21e-07	3.2e-05	MSR1
ENSG00000120885	143.96	2.41067	0.477343	5.05018	4.41e-07	3.34e-05	CLU
ENSG00000026508	37599.7	1.53178	0.303404	5.04866	4.45e-07	3.35e-05	CD44
ENSG00000134575	4340.79	1.28869	0.255392	5.04591	4.51e-07	3.38e-05	ACP2
ENSG00000115919	5076.07	1.95072	0.387297	5.03676	4.73e-07	3.52e-05	KYNU
ENSG00000205927	51.4196	3.74345	0.745073	5.02427	5.05e-07	3.73e-05	OLIG2
ENSG00000136158	203.282	-1.7005	0.340637	-4.99212	5.97e-07	4.39e-05	SPRY2
ENSG00000135253	692.739	-1.54075	0.309744	-4.97428	6.55e-07	4.77e-05	KCP
ENSG00000233392	49.4273	-2.77369	0.558201	-4.96898	6.73e-07	4.88e-05	AC104809.4
ENSG00000151491	276.779	-1.54756	0.312505	-4.9521	7.34e-07	5.3e-05	EPS8
ENSG00000138821	5744.13	4.2219	0.854377	4.94149	7.75e-07	5.57e-05	SLC39A8
ENSG00000160013	1339.45	1.91189	0.389588	4.90747	9.23e-07	6.59e-05	PTGIR
ENSG00000142046	358.444	-1.15788	0.23605	-4.90522	9.33e-07	6.64e-05	TMEM91
ENSG00000085117	4022.33	1.64524	0.335779	4.89976	9.6e-07	6.79e-05	CD82
ENSG00000070759	311.953	-1.14194	0.233861	-4.88298	1.04e-06	7.36e-05	TESK2
ENSG00000105976	253.37	3.71947	0.762151	4.88022	1.06e-06	7.43e-05	MET
ENSG00000169442	2264.33	-2.45224	0.502599	-4.87913	1.07e-06	7.44e-05	CD52
ENSG00000170271	160.628	-1.53471	0.315297	-4.86751	1.13e-06	7.82e-05	FAXDC2
ENSG00000105223	31541.8	-1.10205	0.227702	-4.83991	1.3e-06	8.83e-05	PLD3
ENSG00000100985	17031.5	1.0978	0.227174	4.83242	1.35e-06	9.12e-05	MMP9
ENSG00000130592	16290.6	-1.27315	0.263818	-4.82588	1.39e-06	9.39e-05	LSP1
ENSG00000128512	2945.96	1.63747	0.339984	4.81633	1.46e-06	9.8e-05	DOCK4
ENSG00000150054	134.413	1.48569	0.308824	4.81079	1.5e-06	0.00010035	MPP7
ENSG00000188786	1949.61	1.0812	0.225383	4.79718	1.61e-06	0.00010694	MTF1
ENSG00000196950	529.347	-1.30586	0.272784	-4.78717	1.69e-06	0.00011144	SLC39A10
ENSG00000136161	1357.39	-1.23139	0.258152	-4.77004	1.84e-06	0.000120824	RCBTB2
ENSG00000149289	1372.16	1.20354	0.253613	4.74557	2.08e-06	0.000135225	ZC3H12C
ENSG00000077150	4534.83	1.2667	0.267316	4.73857	2.15e-06	0.000139385	NFKB2
ENSG00000272734	255.055	-1.26321	0.267247	-4.72675	2.28e-06	0.000147122	ADIRF-AS1
ENSG00000171227	103.251	-3.7411	0.792157	-4.72267	2.33e-06	0.000149472	TMEM37
ENSG00000107551	6147.65	1.02688	0.217806	4.71465	2.42e-06	0.00015418	RASSF4
ENSG00000160117	165.248	1.58827	0.336877	4.7147	2.42e-06	0.00015418	ANKLE1
ENSG00000198879	287.236	-1.02865	0.219413	-4.68817	2.76e-06	0.000174799	SFMBT2
ENSG00000196562	1392.35	-2.09112	0.446884	-4.67934	2.88e-06	0.000181746	SULF2
ENSG00000152804	516.253	-1.19687	0.256788	-4.66091	3.15e-06	0.000197166	HHEX
ENSG00000122861	659.624	1.07676	0.231813	4.64493	3.4e-06	0.000212187	PLAU
ENSG00000187037	338.883	1.17979	0.254099	4.64304	3.43e-06	0.0002124	GPR141
ENSG00000155760	118.88	1.78713	0.385377	4.63736	3.53e-06	0.000216648	FZD7
ENSG00000114251	75.4269	3.07218	0.662498	4.63727	3.53e-06	0.000216648	WNT5A
ENSG00000082014	763.97	1.10182	0.237685	4.63562	3.56e-06	0.000217512	SMARCD3
ENSG00000180611	228.149	1.2151	0.263616	4.60934	4.04e-06	0.000243954	MB21D2
ENSG00000118777	118.752	-1.94652	0.422503	-4.60712	4.08e-06	0.000245597	ABCG2
ENSG00000004799	493.757	-5.55666	1.21177	-4.58559	4.53e-06	0.00027125	PDK4
ENSG00000172594	1196.47	2.04343	0.446559	4.57594	4.74e-06	0.000282943	SMPDL3A
ENSG00000224307	326.143	-1.44658	0.316995	-4.56341	5.03e-06	0.000298035	RP11-344B5.2
ENSG00000104856	1321.67	1.18499	0.260697	4.54545	5.48e-06	0.000323366	RELB
ENSG00000198520	183.386	-1.67116	0.368492	-4.53513	5.76e-06	0.000338271	C1orf228
ENSG00000168209	633.469	2.02474	0.446907	4.53057	5.88e-06	0.000344324	DDIT4
ENSG00000165178	746.483	1.80284	0.399497	4.51278	6.4e-06	0.000373081	NCF1C
ENSG00000171522	1204.36	1.39666	0.310051	4.50462	6.65e-06	0.00038624	PTGER4
ENSG00000163220	3110.29	1.06235	0.235932	4.50279	6.71e-06	0.000388104	S100A9
ENSG00000135519	41.9928	-2.24555	0.502028	-4.47296	7.71e-06	0.000444722	KCNH3
ENSG00000198814	5527.11	1.35418	0.303446	4.46268	8.09e-06	0.000464847	GK
ENSG00000178789	1505.74	-1.44449	0.324876	-4.44628	8.74e-06	0.000498	CD300LB
ENSG00000137331	2334.09	2.25348	0.506927	4.44537	8.77e-06	0.000498264	IER3
ENSG00000053918	722.637	-1.10683	0.249144	-4.44252	8.89e-06	0.000503029	KCNQ1
ENSG00000050344	489.825	1.37053	0.308885	4.43702	9.12e-06	0.000509482	NFE2L3
ENSG00000147443	2450.42	-1.32232	0.298048	-4.4366	9.14e-06	0.000509482	DOK2
ENSG00000102794	61.2945	3.76898	0.850108	4.43352	9.27e-06	0.000513048	ACOD1
ENSG00000175445	4502.03	-1.56234	0.353037	-4.42542	9.63e-06	0.000530751	LPL
ENSG00000122729	1560.97	1.4506	0.328272	4.41891	9.92e-06	0.000545036	ACO1
ENSG00000134830	455.672	-1.20714	0.27358	-4.41237	1.02e-05	0.000559729	C5AR2
ENSG00000196782	380.011	-1.13004	0.256776	-4.40087	1.08e-05	0.00058812	MAML3
ENSG00000203666	202.349	-1.33617	0.303767	-4.39866	1.09e-05	0.000592033	EFCAB2
ENSG00000102760	650.072	-1.28786	0.293346	-4.39025	1.13e-05	0.000613201	RGCC
ENSG00000125462	25.69	3.24479	0.740164	4.38388	1.17e-05	0.000626964	C1orf61
ENSG00000150938	1132.15	2.24651	0.513432	4.37548	1.21e-05	0.000649293	CRIM1
ENSG00000058056	151.249	1.77751	0.407386	4.3632	1.28e-05	0.000684451	USP13
ENSG00000155090	459.854	-1.55295	0.356121	-4.36074	1.3e-05	0.000685074	KLF10
ENSG00000165030	766.804	1.2286	0.281742	4.36071	1.3e-05	0.000685074	NFIL3
ENSG00000090339	3036.41	1.37391	0.315041	4.36103	1.29e-05	0.000685074	ICAM1
ENSG00000251230	40.8745	2.89581	0.671297	4.31376	1.61e-05	0.000842297	MIR3945HG
ENSG00000138678	1231.7	-1.36005	0.315525	-4.31045	1.63e-05	0.000852068	GPAT3
ENSG00000147614	97.8291	-1.94974	0.454462	-4.29023	1.78e-05	0.000930288	ATP6V0D2
ENSG00000100368	5329.77	1.12106	0.26152	4.2867	1.81e-05	0.000941932	CSF2RB
ENSG00000126351	1191.29	-1.09843	0.257936	-4.25855	2.06e-05	0.00106152	THRA
ENSG00000109320	3337.73	1.08215	0.255295	4.23881	2.25e-05	0.00114374	NFKB1
ENSG00000132003	543.405	1.86821	0.441178	4.23459	2.29e-05	0.00115707	ZSWIM4
ENSG00000159784	103.758	-1.59528	0.376888	-4.23275	2.31e-05	0.00115949	FAM131B
ENSG00000128284	1165.38	1.15798	0.274015	4.22599	2.38e-05	0.00118569	APOL3
ENSG00000104921	527.181	-1.42421	0.337841	-4.21561	2.49e-05	0.00123489	FCER2
ENSG00000115738	908.697	-1.12978	0.268398	-4.20933	2.56e-05	0.00125742	ID2
ENSG00000090382	141717	-1.02903	0.245239	-4.19604	2.72e-05	0.00132496	LYZ
ENSG00000143891	1587.15	-1.42767	0.34096	-4.18722	2.82e-05	0.00136871	GALM
ENSG00000129667	3001.83	1.13844	0.271842	4.1879	2.82e-05	0.00136871	RHBDF2
ENSG00000253593	34.5269	3.39043	0.810745	4.18187	2.89e-05	0.00138803	RP11-157E21.1
ENSG00000184221	206.75	2.40388	0.575078	4.18009	2.91e-05	0.00139459	OLIG1
ENSG00000173846	1175.84	1.02171	0.244783	4.17395	2.99e-05	0.00142821	PLK3
ENSG00000260256	18.5935	3.92978	0.941761	4.1728	3.01e-05	0.00143098	AP001063.1
ENSG00000133216	661.738	-1.50831	0.361947	-4.16722	3.08e-05	0.0014554	EPHB2
ENSG00000136826	269.728	-1.21607	0.29176	-4.16806	3.07e-05	0.0014554	KLF4
ENSG00000026751	10985.7	1.31581	0.315884	4.16548	3.11e-05	0.0014594	SLAMF7
ENSG00000143320	335.739	-1.33796	0.322301	-4.15126	3.31e-05	0.00154363	CRABP2
ENSG00000117594	450.821	2.34693	0.565916	4.14714	3.37e-05	0.00156682	HSD11B1
ENSG00000099377	824.471	-1.20646	0.291265	-4.14215	3.44e-05	0.00159162	HSD3B7
ENSG00000167261	1979.94	-1.36293	0.329935	-4.13092	3.61e-05	0.00166633	DPEP2
ENSG00000147872	3220.94	-1.54392	0.374784	-4.11951	3.8e-05	0.00174048	PLIN2
ENSG00000085733	280.853	1.49325	0.363033	4.11325	3.9e-05	0.00178295	CTTN
ENSG00000259668	169.913	1.10188	0.268196	4.10851	3.98e-05	0.00181456	RP11-707P17.2
ENSG00000136244	33.4389	5.47367	1.3373	4.09307	4.26e-05	0.00193391	IL6
ENSG00000116962	961.889	1.1962	0.293025	4.08226	4.46e-05	0.00202014	NID1
ENSG00000169429	7232.85	4.15491	1.01887	4.07797	4.54e-05	0.00205164	CXCL8
ENSG00000158473	304.054	-2.32789	0.571081	-4.07628	4.58e-05	0.00205441	CD1D
ENSG00000254281	18.3725	4.27299	1.04822	4.07641	4.57e-05	0.00205441	KB-1507C5.4
ENSG00000110047	1271.05	1.59785	0.39209	4.07522	4.6e-05	0.00205777	EHD1
ENSG00000104870	5686.3	-1.05276	0.258601	-4.07097	4.68e-05	0.00208953	FCGRT
ENSG00000095209	1688.45	1.30429	0.321277	4.05972	4.91e-05	0.00216884	TMEM38B
ENSG00000011422	4364.09	1.62819	0.401076	4.05956	4.92e-05	0.00216884	PLAUR
ENSG00000069399	1704.43	1.34083	0.33051	4.05686	4.97e-05	0.00218767	BCL3
ENSG00000232187	111.717	1.41568	0.351358	4.02918	5.6e-05	0.00243384	FTH1P7
ENSG00000154122	570.307	-1.01239	0.251668	-4.02273	5.75e-05	0.00249431	ANKH
ENSG00000165731	67.8935	-1.64291	0.410394	-4.00324	6.25e-05	0.00266352	RET
ENSG00000100644	12725.7	1.40236	0.350249	4.00389	6.23e-05	0.00266352	HIF1A
ENSG00000204044	157.174	1.09821	0.274238	4.00457	6.21e-05	0.00266352	RP11-465L10.10
ENSG00000155265	31.6981	-2.94879	0.737182	-4.00008	6.33e-05	0.00269182	GOLGA7B
ENSG00000171914	187.472	-1.82419	0.456144	-3.99916	6.36e-05	0.00269486	TLN2
ENSG00000276085	196.322	2.07452	0.518919	3.99777	6.39e-05	0.00270317	CCL3L3
ENSG00000186283	1827.29	1.08338	0.271807	3.98587	6.72e-05	0.00282665	TOR3A
ENSG00000075213	69.8358	2.0738	0.520557	3.98381	6.78e-05	0.00284336	SEMA3A
ENSG00000157510	37.9302	-2.27417	0.571713	-3.97782	6.95e-05	0.00289995	AFAP1L1
ENSG00000054219	548.058	1.151	0.291439	3.94936	7.84e-05	0.00324064	LY75
ENSG00000185669	205.618	-1.30121	0.330195	-3.94072	8.12e-05	0.00335058	SNAI3
ENSG00000025434	5984.23	1.62398	0.413008	3.93209	8.42e-05	0.00343587	NR1H3
ENSG00000101336	9455.04	1.42681	0.362836	3.93239	8.41e-05	0.00343587	HCK
ENSG00000158485	60.1623	-2.68924	0.684055	-3.93133	8.45e-05	0.00343761	CD1B
ENSG00000186431	343.307	1.44386	0.367836	3.92529	8.66e-05	0.00350625	FCAR
ENSG00000170425	146.357	-1.74074	0.444153	-3.91922	8.88e-05	0.00358613	ADORA2B
ENSG00000164687	3793.93	-1.39654	0.357204	-3.90964	9.24e-05	0.00371174	FABP5
ENSG00000223749	61.339	-1.70988	0.438581	-3.89866	9.67e-05	0.00383594	MIR503HG
ENSG00000229314	77.5957	3.64151	0.933737	3.89993	9.62e-05	0.00383594	ORM1
ENSG00000275385	107.25	2.48855	0.638169	3.89952	9.64e-05	0.00383594	CCL18
ENSG00000160179	831.53	2.16536	0.555763	3.89619	9.77e-05	0.00386269	ABCG1
ENSG00000186827	217.804	2.78478	0.715207	3.89367	9.87e-05	0.00389301	TNFRSF4
ENSG00000162804	128.701	-1.51359	0.389244	-3.88855	0.000100846	0.00396584	SNED1
ENSG00000167291	313.511	1.31422	0.338322	3.88451	0.000102535	0.00402186	TBC1D16
ENSG00000106952	147.949	-1.89253	0.487749	-3.88013	0.000104399	0.00407397	TNFSF8
ENSG00000272899	179.263	-1.21901	0.315197	-3.86746	0.000109976	0.00426971	RP11-309L24.4
ENSG00000085662	2343.31	1.11112	0.288139	3.85621	0.000115159	0.00444912	AKR1B1
ENSG00000126003	1422.06	1.26021	0.327441	3.84867	0.00011876	0.00457572	PLAGL2
ENSG00000278330	216.504	-1.55854	0.405071	-3.84756	0.000119298	0.00458483	RP11-4B16.4
ENSG00000135931	194.468	-1.40337	0.366561	-3.82848	0.000128936	0.00491799	ARMC9
ENSG00000165140	11618.5	-1.25653	0.328183	-3.82875	0.000128793	0.00491799	FBP1
ENSG00000197375	300.196	-1.15752	0.302905	-3.82139	0.000132703	0.00503644	SLC22A5
ENSG00000056558	1451.87	1.25127	0.328795	3.80562	0.000141452	0.00531545	TRAF1
ENSG00000253123	59.1833	-1.69329	0.445203	-3.80342	0.000142711	0.00534954	RP11-527N22.1
ENSG00000177706	4267.45	-1.06397	0.280041	-3.79934	0.000145082	0.00542508	FAM20C
ENSG00000162772	1092.79	-1.52503	0.401729	-3.79616	0.000146952	0.00548152	ATF3
ENSG00000259342	32.4684	3.4661	0.913345	3.79495	0.000147673	0.00548155	RP11-519G16.5
ENSG00000274508	57.5818	4.20307	1.1138	3.77361	0.000160902	0.00595807	RP11-212I21.5
ENSG00000130202	1370.98	1.27657	0.339173	3.76377	0.000167371	0.00618258	NECTIN2
ENSG00000072694	409.431	-1.77246	0.471161	-3.7619	0.000168625	0.00619882	FCGR2B
ENSG00000254760	42.4431	2.78325	0.74227	3.74965	0.000177081	0.00644737	CTD-2616J11.3
ENSG00000091073	1293.21	1.75274	0.468162	3.74387	0.000181205	0.00658176	DTX2
ENSG00000010319	32.5019	-1.99292	0.534443	-3.72896	0.000192275	0.00696721	SEMA3G
ENSG00000160460	27.3633	-3.02116	0.811467	-3.72309	0.000196803	0.00710345	SPTBN4
ENSG00000236304	15.4322	3.1851	0.856452	3.71895	0.000200052	0.00719762	AP001189.4
ENSG00000214076	106.307	1.23384	0.332	3.71639	0.000202092	0.0072368	CPSF1P1
ENSG00000100321	240.51	-1.43752	0.38723	-3.71231	0.000205376	0.00733714	SYNGR1
ENSG00000118557	507.085	-1.55821	0.420304	-3.70734	0.000209444	0.00744751	PMFBP1
ENSG00000133874	138.744	-1.07844	0.291011	-3.70584	0.000210693	0.00747443	RNF122
ENSG00000075426	6853.72	1.28015	0.345891	3.70102	0.000214734	0.00756492	FOSL2
ENSG00000110436	200.941	2.05523	0.559028	3.67644	0.000236515	0.00819936	SLC1A2
ENSG00000163221	53.7769	1.87733	0.510927	3.67437	0.000238441	0.00824136	S100A12
ENSG00000265972	7358	-1.28179	0.349341	-3.66917	0.000243344	0.00832723	TXNIP
ENSG00000102096	639.45	1.35955	0.370502	3.66948	0.000243041	0.00832723	PIM2
ENSG00000128342	126.971	3.08325	0.840349	3.66902	0.000243485	0.00832723	LIF
ENSG00000099985	683.369	3.94324	1.07474	3.66902	0.000243486	0.00832723	OSM
ENSG00000134247	258.637	-1.88795	0.515016	-3.66581	0.000246558	0.00837581	PTGFRN
ENSG00000243649	181.892	1.7017	0.464173	3.6661	0.000246279	0.00837581	CFB
ENSG00000121743	70.3766	2.92057	0.796491	3.66679	0.000245614	0.00837581	GJA3
ENSG00000040608	123.665	-1.82354	0.498688	-3.65668	0.000255508	0.00858405	RTN4R
ENSG00000276980	17.2751	4.14686	1.13625	3.64959	0.000262664	0.00878568	CTD-3128G10.7
ENSG00000158517	1900.4	1.44249	0.395466	3.64756	0.000264742	0.00881643	NCF1
ENSG00000116741	600.442	-1.58794	0.436046	-3.64168	0.000270866	0.00898106	RGS2
ENSG00000137507	178.878	2.30869	0.63562	3.63218	0.000281035	0.00927782	LRRC32
ENSG00000242474	85.6466	-1.28132	0.354751	-3.61189	0.000303972	0.0099917	AC093627.9
ENSG00000182310	180.229	2.24899	0.622784	3.61119	0.000304791	0.00999703	SPACA6
ENSG00000205361	12.0039	4.73338	1.31126	3.60979	0.000306439	0.0100295	MT1DP
ENSG00000178385	766.495	1.00062	0.277551	3.60516	0.000311957	0.0101663	PLEKHM3
ENSG00000174600	3494.8	1.22645	0.340309	3.60392	0.00031345	0.0101932	CMKLR1
ENSG00000178226	229.295	-1.20841	0.335997	-3.59648	0.000322547	0.0104222	PRSS36
ENSG00000182326	116.239	2.15132	0.59859	3.59398	0.000325668	0.0104564	C1S
ENSG00000143333	30.2864	2.44876	0.682145	3.58979	0.000330943	0.0105796	RGS16
ENSG00000085871	282.615	-1.00835	0.280932	-3.58928	0.000331591	0.0105796	MGST2
ENSG00000101695	490.874	-1.30815	0.36513	-3.5827	0.00034006	0.0108045	RNF125
ENSG00000176490	79.2964	-1.63555	0.457383	-3.57588	0.00034905	0.0110671	DIRAS1
ENSG00000064201	375.012	-1.33716	0.37417	-3.57366	0.000352027	0.0111383	TSPAN32
ENSG00000111554	403.297	1.18734	0.33256	3.5703	0.000356578	0.0112551	MDM1
ENSG00000104946	3132.16	1.37397	0.384884	3.56984	0.0003572	0.0112551	TBC1D17
ENSG00000162433	463.43	1.81567	0.50876	3.56882	0.000358588	0.0112755	AK4
ENSG00000251301	91.0803	2.61627	0.734979	3.55965	0.000371348	0.0116287	RP11-81H14.2
ENSG00000128253	73.768	2.40617	0.676628	3.55611	0.000376382	0.011738	RFPL2
ENSG00000165457	20.3957	-2.82869	0.797589	-3.54655	0.000390318	0.0120737	FOLR2
ENSG00000108700	38.3203	3.58453	1.01066	3.54672	0.000390053	0.0120737	CCL8
ENSG00000134061	922.036	-1.86218	0.525197	-3.54568	0.0003916	0.0120888	CD180
ENSG00000140859	2226.77	1.21684	0.343525	3.54222	0.000396782	0.0122239	KIFC3
ENSG00000226239	21.1202	5.00863	1.41631	3.5364	0.000405623	0.0124459	RP1-310O13.7
ENSG00000131203	785.741	1.42377	0.403089	3.53215	0.000412198	0.0125969	IDO1
ENSG00000123095	1965.42	1.55666	0.440673	3.53245	0.000411721	0.0125969	BHLHE41
ENSG00000136286	4186.09	1.21261	0.343603	3.52911	0.000416966	0.0126916	MYO1G
ENSG00000162723	42.6751	-2.35862	0.669087	-3.52513	0.000423273	0.0128579	SLAMF9
ENSG00000089169	24.5897	-3.81949	1.08462	-3.52149	0.000429128	0.0130098	RPH3A
ENSG00000128383	398.405	-1.45761	0.414847	-3.51361	0.000442058	0.0133751	APOBEC3A
ENSG00000142669	12094.8	-1.3511	0.384711	-3.51198	0.000444787	0.0133967	SH3BGRL3
ENSG00000267737	16.7997	3.2514	0.925664	3.51251	0.000443896	0.0133967	AC061992.2
ENSG00000127838	3508.55	1.14032	0.325076	3.50784	0.000451754	0.0135265	PNKD
ENSG00000168386	205.379	1.28326	0.367114	3.49554	0.000473095	0.0141177	FILIP1L
ENSG00000143153	607.802	-1.15405	0.33025	-3.49448	0.000474986	0.0141464	ATP1B1
ENSG00000106123	733.752	-1.17776	0.337909	-3.48542	0.000491356	0.014566	EPHB6
ENSG00000107798	29766.9	-1.37734	0.395208	-3.4851	0.000491945	0.014566	LIPA
ENSG00000162493	85.0584	3.17317	0.910782	3.48401	0.00049396	0.014569	PDPN
ENSG00000253535	40.847	2.45718	0.705266	3.48405	0.000493888	0.014569	RP11-624C23.1
ENSG00000115648	31.2877	-2.03166	0.584521	-3.47576	0.000509399	0.0149591	MLPH
ENSG00000261795	19.2433	-2.83929	0.817894	-3.47146	0.000517632	0.0150917	RP11-90P13.1
ENSG00000139289	1457.87	-1.0459	0.301743	-3.46618	0.000527919	0.0153036	PHLDA1
ENSG00000120217	790.266	1.22677	0.354442	3.46114	0.000537895	0.0154749	CD274
ENSG00000184588	586.031	1.58382	0.457741	3.46008	0.000540022	0.0155068	PDE4B
ENSG00000076356	215.714	1.06017	0.306513	3.45882	0.000542551	0.0155501	PLXNA2
ENSG00000103855	1070.89	-1.07848	0.313468	-3.44047	0.000580712	0.0165813	CD276
ENSG00000066697	402.566	1.75736	0.513042	3.42537	0.000613969	0.0172756	MSANTD3
ENSG00000112394	270.372	2.35222	0.688837	3.41476	0.000638372	0.0178267	SLC16A10
ENSG00000133392	107.989	1.94491	0.569811	3.41325	0.000641931	0.0178868	MYH11
ENSG00000122877	1336.33	-1.58749	0.467256	-3.39747	0.000680111	0.0188193	EGR2
ENSG00000283525	15.451	3.34033	0.983511	3.39633	0.000682957	0.0188296	LLNLR-271C9.1
ENSG00000091490	881.112	-1.32398	0.390984	-3.38627	0.000708489	0.0194386	SEL1L3
ENSG00000111452	117.937	-1.49023	0.440123	-3.38595	0.000709328	0.0194386	ADGRD1
ENSG00000151474	187.536	-1.09969	0.325081	-3.38283	0.000717435	0.0195615	FRMD4A
ENSG00000238152	29.0446	3.51782	1.04131	3.37825	0.000729475	0.0198248	OR7E140P
ENSG00000206190	359.643	-1.43066	0.42362	-3.37724	0.000732184	0.019863	ATP10A
ENSG00000109084	460.1	1.37084	0.407046	3.36777	0.000757796	0.0204484	TMEM97
ENSG00000164440	182.307	1.70362	0.50629	3.36491	0.000765694	0.020516	TXLNB
ENSG00000022267	122.707	-1.14473	0.341871	-3.34842	0.000812731	0.0216262	FHL1
ENSG00000139626	271.139	-1.04234	0.311295	-3.34839	0.000812813	0.0216262	ITGB7
ENSG00000164603	420.122	1.00671	0.300974	3.34484	0.000823294	0.0217908	BMT2
ENSG00000158488	29.982	-2.17995	0.652035	-3.3433	0.000827888	0.0218365	CD1E
ENSG00000004468	521.016	1.98766	0.594474	3.34357	0.000827085	0.0218365	CD38
ENSG00000007264	1491.11	-1.17731	0.352266	-3.3421	0.000831473	0.0218931	MATK
ENSG00000157557	1182.65	1.14597	0.343217	3.3389	0.000841122	0.0221089	ETS2
ENSG00000059804	3089	1.13985	0.342004	3.33286	0.000859578	0.0223241	SLC2A3
ENSG00000088367	133.512	-1.43223	0.429676	-3.33329	0.00085826	0.0223241	EPB41L1
ENSG00000142089	1115.43	-1.88117	0.565892	-3.32426	0.000886544	0.0228683	IFITM3
ENSG00000223401	86.0624	1.87016	0.562958	3.32202	0.000893696	0.02296	RP11-211G3.2
ENSG00000142494	146.199	-1.9609	0.590326	-3.32173	0.000894623	0.02296	SLC47A1
ENSG00000072571	73.4701	1.24523	0.374958	3.32098	0.000897014	0.0229826	HMMR
ENSG00000134028	6138.27	1.74598	0.526104	3.3187	0.00090437	0.0230933	ADAMDEC1
ENSG00000255986	13.1136	3.81262	1.14919	3.31766	0.000907741	0.0231019	MT1JP
ENSG00000264707	62.4034	-1.72589	0.520165	-3.31796	0.000906762	0.0231019	L3MBTL4-AS1
ENSG00000156535	737.949	-1.19516	0.360657	-3.31385	0.000920197	0.0233408	CD109
ENSG00000128973	986.943	-1.12343	0.340659	-3.29781	0.000974415	0.0245524	CLN6
ENSG00000235321	12.6665	-3.94464	1.19793	-3.29288	0.000991655	0.0249455	AC007556.3
ENSG00000148175	3121.35	1.17938	0.359604	3.27967	0.00103928	0.0259291	STOM
ENSG00000115306	718.715	-1.50839	0.460002	-3.27909	0.00104142	0.0259401	SPTBN1
ENSG00000243566	77.9844	2.70056	0.824428	3.27568	0.00105407	0.0262122	UPK3B
ENSG00000204257	5004.76	-1.17638	0.359815	-3.2694	0.00107775	0.0265838	HLA-DMA
ENSG00000271032	68.8902	2.64679	0.813494	3.25361	0.00113948	0.0279706	CTD-2527I21.14
ENSG00000125657	74.4236	1.32373	0.407125	3.25142	0.00114832	0.0280968	TNFSF9
ENSG00000160111	347.836	1.91054	0.587603	3.25142	0.00114831	0.0280968	CPAMD8
ENSG00000135472	49.8054	-3.16947	0.976193	-3.24677	0.00116723	0.028468	FAIM2
ENSG00000151948	556.186	1.0654	0.328257	3.24561	0.00117198	0.0285382	GLT1D1
ENSG00000279196	252.022	-1.16424	0.358814	-3.24468	0.00117584	0.0285864	RP11-1072A3.3
ENSG00000008853	641.688	-1.0592	0.327304	-3.23613	0.00121162	0.0294094	RHOBTB2
ENSG00000117016	93.1456	1.04172	0.32332	3.22193	0.00127328	0.0307589	RIMS3
ENSG00000261220	36.7876	1.56082	0.48538	3.21565	0.00130147	0.0313404	RP11-629O1.2
ENSG00000100116	70.1834	1.90415	0.592911	3.21152	0.00132034	0.0316944	GCAT
ENSG00000226822	22.7558	-2.64835	0.826253	-3.20525	0.00134943	0.0323417	RP11-356N1.2
ENSG00000106804	190.678	-1.02822	0.321033	-3.20285	0.00136074	0.0325615	C5
ENSG00000164683	38.4341	3.22418	1.00784	3.19909	0.0013786	0.0328855	HEY1
ENSG00000223901	36.6966	2.03037	0.635843	3.19319	0.0014071	0.0334604	AP001469.5
ENSG00000229644	37.8275	2.32986	0.73045	3.18962	0.0014246	0.0337709	NAMPTP1
ENSG00000130653	207.871	-1.13713	0.35659	-3.18892	0.00142807	0.0338005	PNPLA7
ENSG00000068366	4823.78	1.04151	0.326735	3.18762	0.00143448	0.0338997	ACSL4
ENSG00000152782	55.194	1.2777	0.401094	3.18554	0.00144486	0.0340393	PANK1
ENSG00000169862	17.7201	3.56037	1.11903	3.18167	0.00146426	0.0343899	CTNND2
ENSG00000188372	155.404	2.11233	0.665025	3.17632	0.00149156	0.0349231	ZP3
ENSG00000169413	820.258	-1.77552	0.560435	-3.16812	0.0015343	0.0358138	RNASE6
ENSG00000173918	16.594	2.59081	0.819597	3.16107	0.00157189	0.036523	C1QTNF1
ENSG00000198829	56.3903	-1.74712	0.553037	-3.15915	0.00158232	0.0367093	SUCNR1
ENSG00000002726	179.439	-1.19339	0.378082	-3.15643	0.00159714	0.0367447	AOC1
ENSG00000180817	821.719	1.36913	0.433789	3.15623	0.00159825	0.0367447	PPA1
ENSG00000091592	1725.96	-1.12143	0.355291	-3.15637	0.00159746	0.0367447	NLRP1
ENSG00000239282	63.4982	1.77589	0.562487	3.15721	0.00159288	0.0367447	GATSL3
ENSG00000229781	18.8809	3.35303	1.06315	3.15388	0.00161116	0.0368763	AC013444.1
ENSG00000182621	84.8894	-1.4556	0.46153	-3.15385	0.00161132	0.0368763	PLCB1
ENSG00000112715	1565.11	1.58321	0.502432	3.1511	0.00162656	0.0370023	VEGFA
ENSG00000178803	30.383	2.30567	0.732726	3.1467	0.00165127	0.0375085	ADORA2A-AS1
ENSG00000108688	53.9772	2.6258	0.835785	3.14171	0.00167962	0.0379824	CCL7
ENSG00000150347	1174.81	1.02534	0.326773	3.13778	0.00170235	0.0384392	ARID5B
ENSG00000163661	85.9881	1.94721	0.621154	3.13482	0.00171961	0.0386569	PTX3
ENSG00000237732	27.0205	2.76603	0.883823	3.12961	0.00175036	0.0392324	AC010980.2
ENSG00000162591	337.519	-1.06362	0.340113	-3.12726	0.00176445	0.039432	MEGF6
ENSG00000139344	172.85	-1.72328	0.55176	-3.12324	0.00178869	0.0396824	AMDHD1
ENSG00000139146	778.664	1.06195	0.340715	3.11682	0.00182813	0.0403808	FAM60A
ENSG00000126759	502.047	1.279	0.411353	3.10925	0.00187566	0.041132	CFP
ENSG00000266709	18.7031	2.23109	0.718166	3.10665	0.00189222	0.0414355	RP11-214O1.2
ENSG00000255921	62.8184	3.0694	0.995274	3.08398	0.00204254	0.0441554	RP11-662I13.2
ENSG00000104154	116.212	1.94494	0.633795	3.06872	0.00214977	0.046211	SLC30A4
ENSG00000049249	250.756	1.40171	0.457206	3.06582	0.00217074	0.0465303	TNFRSF9
ENSG00000197183	298.596	1.22845	0.400878	3.06439	0.00218111	0.0466868	NOL4L
ENSG00000152207	17.2303	-3.02406	0.990267	-3.05379	0.00225974	0.0480992	CYSLTR2
ENSG00000139178	427.872	1.38034	0.452588	3.04989	0.00228925	0.0485238	C1RL
ENSG00000159640	642.127	-1.59538	0.524076	-3.04417	0.00233321	0.0493867	ACE

## Sheet: HMGB1 DEG
	baseMean	log2FoldChange	lfcSE	stat	pvalue	padj	GeneName
ENSG00000168685	12425.9	5.16515	0.230288	22.4291	2.05e-111	3.42e-107	IL7R
ENSG00000163739	6361.06	7.46283	0.348867	21.3916	1.6e-101	1.33e-97	CXCL1
ENSG00000138316	289.052	6.67701	0.349537	19.1024	2.41e-81	1.34e-77	ADAMTS14
ENSG00000125430	1876.71	5.32827	0.279719	19.0487	6.74e-81	2.81e-77	HS3ST3B1
ENSG00000169429	71196.5	6.20977	0.338725	18.3328	4.53e-75	1.51e-71	CXCL8
ENSG00000106701	2507.13	3.14891	0.176234	17.8677	2.1e-71	5.85e-68	FSD1L
ENSG00000242048	1246.51	3.84583	0.21847	17.6035	2.32e-69	5.52e-66	RP13-452N2.1
ENSG00000109320	7668.42	1.36092	0.078439	17.35	1.97e-67	4.11e-64	NFKB1
ENSG00000105246	405.295	5.84403	0.337844	17.298	4.87e-67	9.03e-64	EBI3
ENSG00000139572	2215.81	3.18701	0.184613	17.2632	8.9e-67	1.49e-63	GPR84
ENSG00000120457	451.344	-6.64271	0.399639	-16.6218	4.85e-62	7.35e-59	KCNJ5
ENSG00000121594	377.482	5.01361	0.315426	15.8947	6.89e-57	9.59e-54	CD80
ENSG00000153898	1352.28	3.43132	0.221043	15.5233	2.41e-54	3.1e-51	MCOLN2
ENSG00000026508	103315	2.03438	0.13125	15.5001	3.47e-54	4.13e-51	CD44
ENSG00000187193	3484.86	5.94915	0.386169	15.4056	1.5e-53	1.67e-50	MT1X
ENSG00000110077	3613.78	-4.46359	0.291178	-15.3294	4.86e-53	5.07e-50	MS4A6A
ENSG00000108688	1297.04	4.98259	0.326908	15.2416	1.87e-52	1.84e-49	CCL7
ENSG00000137331	3439.55	2.91772	0.19148	15.2377	1.99e-52	1.84e-49	IER3
ENSG00000169715	970.216	5.85068	0.395417	14.7962	1.55e-49	1.36e-46	MT1E
ENSG00000171049	6294.48	6.03541	0.408816	14.7631	2.53e-49	2.11e-46	FPR2
ENSG00000132846	556.959	-2.47353	0.167818	-14.7393	3.6e-49	2.86e-46	ZBED3
ENSG00000138821	44457	5.95855	0.406979	14.6409	1.54e-48	1.17e-45	SLC39A8
ENSG00000019991	1810.67	-5.00555	0.34257	-14.6118	2.36e-48	1.71e-45	HGF
ENSG00000163221	423.639	4.84162	0.336749	14.3775	7.16e-47	4.98e-44	S100A12
ENSG00000125148	6591.89	5.80985	0.406058	14.3079	1.95e-46	1.3e-43	MT2A
ENSG00000256948	164.989	-5.77205	0.403523	-14.3041	2.06e-46	1.32e-43	RP11-598F7.3
ENSG00000143772	2490.83	-2.09833	0.146859	-14.288	2.6e-46	1.61e-43	ITPKB
ENSG00000184557	4583.8	5.19235	0.365434	14.2087	8.09e-46	4.82e-43	SOCS3
ENSG00000010219	1159.66	-1.88053	0.133084	-14.1304	2.47e-45	1.42e-42	DYRK4
ENSG00000163735	67358.2	9.4314	0.667691	14.1254	2.65e-45	1.47e-42	CXCL5
ENSG00000108691	17784.5	5.28795	0.375578	14.0795	5.08e-45	2.73e-42	CCL2
ENSG00000183779	314.296	-2.64884	0.188179	-14.0761	5.32e-45	2.78e-42	ZNF703
ENSG00000168542	208.762	-5.89451	0.42015	-14.0295	1.03e-44	5.2e-42	COL3A1
ENSG00000128512	5396.87	1.75099	0.125126	13.9938	1.7e-44	8.35e-42	DOCK4
ENSG00000138061	30572	2.00311	0.143921	13.9181	4.92e-44	2.34e-41	CYP1B1
ENSG00000101460	608.913	7.71923	0.554838	13.9126	5.31e-44	2.46e-41	MAP1LC3A
ENSG00000182310	250.647	4.67039	0.336201	13.8917	7.11e-44	3.21e-41	SPACA6
ENSG00000142875	2030.53	-2.60082	0.187678	-13.8579	1.14e-43	5e-41	PRKACB
ENSG00000251301	166.156	4.65849	0.337306	13.8108	2.19e-43	9.38e-41	RP11-81H14.2
ENSG00000184588	1836.43	3.07435	0.224006	13.7244	7.25e-43	3.03e-40	PDE4B
ENSG00000174705	2940.41	4.51286	0.332111	13.5884	4.69e-42	1.91e-39	SH3PXD2B
ENSG00000196664	1413.33	-3.60607	0.266429	-13.5348	9.74e-42	3.78e-39	TLR7
ENSG00000122254	356.231	-7.8152	0.577384	-13.5355	9.65e-42	3.78e-39	HS3ST2
ENSG00000136235	128974	-3.00036	0.222583	-13.4798	2.06e-41	7.8e-39	GPNMB
ENSG00000038945	9139.39	-3.71336	0.275557	-13.4758	2.17e-41	8.05e-39	MSR1
ENSG00000224307	250.873	-2.79504	0.20849	-13.4061	5.57e-41	2.02e-38	RP11-344B5.2
ENSG00000131981	20200.2	-1.90759	0.142525	-13.3843	7.47e-41	2.65e-38	LGALS3
ENSG00000260549	532.999	9.51807	0.715769	13.2977	2.39e-40	8.3e-38	MT1L
ENSG00000089351	4978.22	3.53143	0.265656	13.2932	2.53e-40	8.63e-38	GRAMD1A
ENSG00000154146	268.554	-2.15842	0.164001	-13.161	1.47e-39	4.91e-37	NRGN
ENSG00000179362	470.484	5.23248	0.399433	13.0998	3.3e-39	1.08e-36	HMGN2P46
ENSG00000125144	3809.82	9.73454	0.745472	13.0582	5.7e-39	1.83e-36	MT1G
ENSG00000175040	2003.04	1.93921	0.148703	13.0408	7.17e-39	2.26e-36	CHST2
ENSG00000078081	4069.85	3.16325	0.245164	12.9026	4.35e-38	1.35e-35	LAMP3
ENSG00000186583	290.833	4.85917	0.378293	12.845	9.18e-38	2.78e-35	SPATC1
ENSG00000198417	1314.1	6.44014	0.505297	12.7453	3.31e-37	9.87e-35	MT1F
ENSG00000105697	193.238	-4.30502	0.339583	-12.6774	7.89e-37	2.31e-34	HAMP
ENSG00000145901	16369.5	3.21494	0.254461	12.6343	1.37e-36	3.93e-34	TNIP1
ENSG00000139146	2530.62	1.42266	0.113838	12.4972	7.73e-36	2.19e-33	FAM60A
ENSG00000116260	6131.29	2.01097	0.161338	12.4643	1.17e-35	3.22e-33	QSOX1
ENSG00000112773	2448.65	-1.53967	0.123533	-12.4637	1.18e-35	3.22e-33	FAM46A
ENSG00000103066	960.264	-1.50305	0.121794	-12.3409	5.45e-35	1.47e-32	PLA2G15
ENSG00000186918	817.902	-2.25878	0.183396	-12.3164	7.39e-35	1.96e-32	ZNF395
ENSG00000119681	1031.3	3.44303	0.280269	12.2847	1.09e-34	2.85e-32	LTBP2
ENSG00000122224	567.439	-2.67676	0.218161	-12.2696	1.32e-34	3.38e-32	LY9
ENSG00000141655	492.279	-4.01648	0.329333	-12.1958	3.27e-34	8.28e-32	TNFRSF11A
ENSG00000132003	657.978	3.39727	0.279398	12.1592	5.12e-34	1.28e-31	ZSWIM4
ENSG00000050730	2719.1	9.48453	0.780564	12.1509	5.68e-34	1.39e-31	TNIP3
ENSG00000172197	580.639	-1.6797	0.138321	-12.1435	6.21e-34	1.5e-31	MBOAT1
ENSG00000134061	2674.58	-4.21445	0.349743	-12.0502	1.94e-33	4.62e-31	CD180
ENSG00000196189	3375.58	2.45996	0.205293	11.9827	4.38e-33	1.03e-30	SEMA4A
ENSG00000230943	98.7477	4.39378	0.367849	11.9445	6.94e-33	1.61e-30	RP11-367G18.1
ENSG00000254087	25804.4	1.80387	0.151666	11.8937	1.28e-32	2.92e-30	LYN
ENSG00000169891	326.705	-2.09136	0.175892	-11.89	1.33e-32	3.01e-30	REPS2
ENSG00000183019	3603.64	3.98515	0.336287	11.8504	2.14e-32	4.76e-30	MCEMP1
ENSG00000123836	1063.2	-1.33894	0.113055	-11.8433	2.33e-32	5.12e-30	PFKFB2
ENSG00000109265	126.298	5.84574	0.495201	11.8048	3.69e-32	7.99e-30	KIAA1211
ENSG00000259354	328.447	4.72715	0.402077	11.7568	6.51e-32	1.39e-29	RP11-519G16.3
ENSG00000114251	600.108	4.83664	0.413534	11.6958	1.34e-31	2.83e-29	WNT5A
ENSG00000131378	3782.75	1.20513	0.103154	11.6827	1.56e-31	3.26e-29	RFTN1
ENSG00000162894	1842.4	-2.21417	0.189779	-11.6671	1.88e-31	3.87e-29	FCMR
ENSG00000143387	1613.23	-2.25457	0.193393	-11.658	2.09e-31	4.25e-29	CTSK
ENSG00000175130	735.847	2.0333	0.175748	11.5694	5.89e-31	1.18e-28	MARCKSL1
ENSG00000116016	1160.74	-2.21327	0.191508	-11.5571	6.8e-31	1.35e-28	EPAS1
ENSG00000171227	140.93	-5.51299	0.479627	-11.4943	1.41e-30	2.77e-28	TMEM37
ENSG00000126351	1067.48	-2.53971	0.223408	-11.368	6.03e-30	1.17e-27	THRA
ENSG00000181467	5413.98	-1.3137	0.115576	-11.3666	6.13e-30	1.18e-27	RAP2B
ENSG00000226137	977.213	-1.06714	0.0940425	-11.3474	7.64e-30	1.45e-27	BAIAP2-AS1
ENSG00000038427	18309.4	4.43728	0.39271	11.2991	1.33e-29	2.48e-27	VCAN
ENSG00000071242	3111.87	-1.99471	0.176566	-11.2972	1.35e-29	2.51e-27	RPS6KA2
ENSG00000178860	1547.78	3.71204	0.331127	11.2103	3.63e-29	6.66e-27	MSC
ENSG00000151012	9258.31	3.29389	0.295218	11.1575	6.58e-29	1.19e-26	SLC7A11
ENSG00000223865	10869.9	-1.88878	0.170736	-11.0626	1.9e-28	3.42e-26	HLA-DPB1
ENSG00000110047	2366.86	2.9873	0.270146	11.0581	2e-28	3.52e-26	EHD1
ENSG00000139344	241.961	-2.51133	0.2271	-11.0582	2e-28	3.52e-26	AMDHD1
ENSG00000271032	157.754	3.06071	0.277283	11.0382	2.5e-28	4.35e-26	CTD-2527I21.14
ENSG00000133121	467.909	-2.20682	0.200159	-11.0253	2.88e-28	4.92e-26	STARD13
ENSG00000176046	214.054	-5.46073	0.495296	-11.0252	2.89e-28	4.92e-26	NUPR1
ENSG00000163874	1652.65	2.66024	0.241722	11.0054	3.6e-28	6.07e-26	ZC3H12A
ENSG00000131979	3624.52	3.55832	0.323732	10.9916	4.2e-28	7e-26	GCH1
ENSG00000160326	2725.81	2.96548	0.271286	10.9312	8.18e-28	1.35e-25	SLC2A6
ENSG00000048471	2193.55	-1.25703	0.115267	-10.9053	1.09e-27	1.78e-25	SNX29
ENSG00000108700	204.623	6.70774	0.616197	10.8857	1.35e-27	2.18e-25	CCL8
ENSG00000181045	2421.92	-2.84927	0.262279	-10.8635	1.72e-27	2.76e-25	SLC26A11
ENSG00000066697	1550.94	2.75658	0.253832	10.8599	1.79e-27	2.83e-25	MSANTD3
ENSG00000101336	16247.8	1.91001	0.175884	10.8595	1.8e-27	2.83e-25	HCK
ENSG00000167261	1724.45	-3.38707	0.312697	-10.8318	2.43e-27	3.8e-25	DPEP2
ENSG00000082397	17374.7	1.87313	0.173331	10.8067	3.2e-27	4.95e-25	EPB41L3
ENSG00000245848	1427.71	-1.82075	0.169858	-10.7192	8.27e-27	1.27e-24	CEBPA
ENSG00000106089	279.4	3.99183	0.372578	10.7141	8.74e-27	1.33e-24	STX1A
ENSG00000112096	216777	3.61027	0.338546	10.6641	1.5e-26	2.23e-24	SOD2
ENSG00000157227	21704.1	3.3161	0.311704	10.6386	1.97e-26	2.91e-24	MMP14
ENSG00000139974	2779.13	-1.8088	0.170099	-10.6338	2.07e-26	3.04e-24	SLC38A6
ENSG00000148926	552.374	2.43364	0.229156	10.62	2.4e-26	3.49e-24	ADM
ENSG00000018280	17972.6	3.91301	0.3686	10.6159	2.51e-26	3.62e-24	SLC11A1
ENSG00000152229	6208.57	2.59321	0.24503	10.5832	3.56e-26	5.08e-24	PSTPIP2
ENSG00000148344	10705.8	8.74288	0.826767	10.5748	3.9e-26	5.52e-24	PTGES
ENSG00000112394	1641.21	5.0401	0.477139	10.5632	4.42e-26	6.19e-24	SLC16A10
ENSG00000138378	1503.07	4.13904	0.393012	10.5316	6.18e-26	8.59e-24	STAT4
ENSG00000124491	203.208	-7.04329	0.669584	-10.5189	7.07e-26	9.75e-24	F13A1
ENSG00000204791	143.315	4.84411	0.461	10.5078	7.95e-26	1.09e-23	SMPD5
ENSG00000136052	3753.44	2.7323	0.260308	10.4964	8.97e-26	1.22e-23	SLC41A2
ENSG00000137393	5941.71	1.79994	0.171878	10.4722	1.16e-25	1.56e-23	RNF144B
ENSG00000110436	2291.69	4.64295	0.443687	10.4645	1.26e-25	1.68e-23	SLC1A2
ENSG00000162433	1439.94	2.97194	0.28413	10.4598	1.32e-25	1.75e-23	AK4
ENSG00000006747	1219.98	-3.63272	0.348963	-10.41	2.23e-25	2.93e-23	SCIN
ENSG00000125462	81.6137	3.54399	0.340519	10.4076	2.29e-25	2.98e-23	C1orf61
ENSG00000105855	6476.84	6.64021	0.641929	10.3442	4.45e-25	5.75e-23	ITGB8
ENSG00000125538	34722.6	8.48162	0.821752	10.3214	5.64e-25	7.24e-23	IL1B
ENSG00000100906	14975.9	2.56449	0.248693	10.3119	6.23e-25	7.93e-23	NFKBIA
ENSG00000242574	10167.8	-3.05407	0.296864	-10.2878	8e-25	1.01e-22	HLA-DMB
ENSG00000085117	6531.58	2.76709	0.269712	10.2594	1.07e-24	1.35e-22	CD82
ENSG00000197183	696.522	2.25316	0.219934	10.2447	1.25e-24	1.56e-22	NOL4L
ENSG00000115919	20324.2	2.74361	0.268945	10.2014	1.95e-24	2.42e-22	KYNU
ENSG00000175262	70.2781	-3.9331	0.386801	-10.1683	2.75e-24	3.37e-22	C1orf127
ENSG00000169495	1005.99	-2.51287	0.247147	-10.1675	2.77e-24	3.37e-22	HTRA4
ENSG00000170271	256.115	-2.43491	0.24048	-10.1252	4.27e-24	5.16e-22	FAXDC2
ENSG00000137145	4074.7	-1.44964	0.143314	-10.1151	4.74e-24	5.69e-22	DENND4C
ENSG00000186827	76.1591	3.43351	0.339659	10.1087	5.05e-24	6.03e-22	TNFRSF4
ENSG00000108828	6809.44	-1.79479	0.177656	-10.1026	5.38e-24	6.36e-22	VAT1
ENSG00000186407	21370.7	6.43708	0.641345	10.0368	1.05e-23	1.23e-21	CD300E
ENSG00000166523	5319.44	4.39612	0.438272	10.0306	1.12e-23	1.31e-21	CLEC4E
ENSG00000074410	554.115	4.8753	0.487216	10.0064	1.43e-23	1.65e-21	CA12
ENSG00000267416	125.072	3.37094	0.337063	10.0009	1.51e-23	1.74e-21	CTD-2319I12.2
ENSG00000150782	3486.25	2.5217	0.25257	9.98417	1.79e-23	2.04e-21	IL18
ENSG00000166920	16974.7	3.88142	0.388858	9.98159	1.84e-23	2.08e-21	C15orf48
ENSG00000006118	334.413	4.11481	0.412327	9.97948	1.87e-23	2.11e-21	TMEM132A
ENSG00000019144	531.524	2.3512	0.235716	9.97472	1.97e-23	2.2e-21	PHLDB1
ENSG00000205358	2776.4	10.0723	1.00996	9.97293	2e-23	2.23e-21	MT1H
ENSG00000140859	2625.72	2.53817	0.254743	9.96366	2.2e-23	2.43e-21	KIFC3
ENSG00000171502	79.2309	3.9911	0.40067	9.96108	2.26e-23	2.46e-21	COL24A1
ENSG00000118777	353.626	-3.16861	0.318091	-9.96135	2.25e-23	2.46e-21	ABCG2
ENSG00000170542	3408.63	2.2995	0.231113	9.94971	2.53e-23	2.74e-21	SERPINB9
ENSG00000188549	541.164	-1.67837	0.168875	-9.93857	2.83e-23	3.05e-21	C15orf52
ENSG00000204257	7725.73	-1.82958	0.184174	-9.93397	2.96e-23	3.17e-21	HLA-DMA
ENSG00000169184	211.095	4.10368	0.413429	9.92596	3.21e-23	3.39e-21	MN1
ENSG00000154640	1435.05	2.23258	0.224916	9.92629	3.2e-23	3.39e-21	BTG3
ENSG00000109436	9323.63	2.21252	0.223449	9.90166	4.09e-23	4.3e-21	TBC1D9
ENSG00000166750	6060.38	1.13177	0.114394	9.89365	4.44e-23	4.63e-21	SLFN5
ENSG00000143333	218.909	2.96028	0.30109	9.83188	8.21e-23	8.45e-21	RGS16
ENSG00000136603	6089.45	1.40384	0.143151	9.80667	1.05e-22	1.08e-20	SKIL
ENSG00000029153	1590.93	2.62405	0.268747	9.76401	1.61e-22	1.64e-20	ARNTL2
ENSG00000106066	5005.9	-1.94125	0.19913	-9.74869	1.87e-22	1.89e-20	CPVL
ENSG00000175899	25828.6	-2.01351	0.206577	-9.74702	1.9e-22	1.91e-20	A2M
ENSG00000004468	2454.4	3.25912	0.335193	9.72311	2.4e-22	2.4e-20	CD38
ENSG00000243440	312.014	3.22565	0.331843	9.72042	2.47e-22	2.45e-20	AF165138.7
ENSG00000205364	399.352	10.6833	1.0996	9.71556	2.59e-22	2.54e-20	MT1M
ENSG00000088367	330.371	-2.38171	0.24514	-9.7157	2.58e-22	2.54e-20	EPB41L1
ENSG00000254281	123.142	3.47049	0.357322	9.7125	2.67e-22	2.6e-20	KB-1507C5.4
ENSG00000160285	3356.27	2.16542	0.223144	9.70413	2.9e-22	2.81e-20	LSS
ENSG00000155307	8772.68	1.98612	0.20494	9.69121	3.29e-22	3.17e-20	SAMSN1
ENSG00000136286	5096.08	2.94639	0.30411	9.68857	3.37e-22	3.23e-20	MYO1G
ENSG00000197971	4261.57	-1.7618	0.182889	-9.63321	5.79e-22	5.52e-20	MBP
ENSG00000159166	379.755	3.1353	0.325556	9.63059	5.94e-22	5.63e-20	LAD1
ENSG00000255921	113.08	3.29845	0.342838	9.62103	6.52e-22	6.15e-20	RP11-662I13.2
ENSG00000163734	2692.85	3.91225	0.406821	9.61663	6.8e-22	6.38e-20	CXCL3
ENSG00000143546	10331.5	3.13547	0.326111	9.61473	6.93e-22	6.46e-20	S100A8
ENSG00000277443	30675.9	1.52799	0.159187	9.59868	8.1e-22	7.51e-20	MARCKS
ENSG00000122223	275.233	-2.58084	0.269513	-9.57594	1.01e-21	9.31e-20	CD244
ENSG00000111912	1628.33	-1.48119	0.155117	-9.54882	1.31e-21	1.2e-19	NCOA7
ENSG00000102908	3703.9	1.32758	0.139163	9.53971	1.43e-21	1.31e-19	NFAT5
ENSG00000139354	1821.89	-1.12492	0.117939	-9.53814	1.45e-21	1.32e-19	GAS2L3
ENSG00000101000	144.511	3.58367	0.376692	9.51352	1.84e-21	1.66e-19	PROCR
ENSG00000221968	393.124	1.41287	0.148775	9.49666	2.17e-21	1.94e-19	FADS3
ENSG00000123201	142.848	3.82963	0.403712	9.48603	2.4e-21	2.13e-19	GUCY1B2
ENSG00000171914	257.979	-2.50623	0.264491	-9.47569	2.65e-21	2.34e-19	TLN2
ENSG00000093072	37484.6	-1.63868	0.173062	-9.46875	2.83e-21	2.49e-19	CECR1
ENSG00000090621	8782.51	-1.02726	0.108571	-9.46171	3.03e-21	2.65e-19	PABPC4
ENSG00000090776	353.83	-1.41173	0.149308	-9.45519	3.22e-21	2.8e-19	EFNB1
ENSG00000181577	519.67	5.07302	0.536859	9.44945	3.41e-21	2.95e-19	C6orf223
ENSG00000101017	1310.2	1.66535	0.176804	9.41917	4.55e-21	3.91e-19	CD40
ENSG00000138449	261.413	-2.28038	0.24263	-9.39858	5.53e-21	4.73e-19	SLC40A1
ENSG00000130202	2557.02	2.92488	0.312036	9.37352	7.02e-21	5.97e-19	NECTIN2
ENSG00000229771	50.6086	-5.05979	0.541154	-9.35	8.76e-21	7.39e-19	RP4-644L1.2
ENSG00000125730	7522.09	2.58383	0.276333	9.35041	8.73e-21	7.39e-19	C3
ENSG00000107798	86727.9	-2.84808	0.305217	-9.33132	1.05e-20	8.77e-19	LIPA
ENSG00000154310	2471.5	3.17293	0.341251	9.29794	1.43e-20	1.19e-18	TNIK
ENSG00000170681	78.3628	3.39663	0.366018	9.27996	1.7e-20	1.41e-18	MURC
ENSG00000091592	1502.79	-1.98947	0.214522	-9.27399	1.79e-20	1.48e-18	NLRP1
ENSG00000188786	6135.02	1.83163	0.197782	9.26086	2.03e-20	1.67e-18	MTF1
ENSG00000115306	1240.07	-2.9005	0.313568	-9.24999	2.25e-20	1.84e-18	SPTBN1
ENSG00000005486	1252.69	2.2484	0.243194	9.24527	2.35e-20	1.91e-18	RHBDD2
ENSG00000170915	862.261	-1.41284	0.15335	-9.21314	3.17e-20	2.57e-18	PAQR8
ENSG00000158473	637.796	-2.70996	0.294195	-9.21145	3.22e-20	2.59e-18	CD1D
ENSG00000139178	836.791	2.48318	0.269664	9.20843	3.31e-20	2.66e-18	C1RL
ENSG00000158428	111.855	3.38398	0.367994	9.19577	3.72e-20	2.97e-18	CATIP
ENSG00000163563	8497.95	-1.92192	0.209131	-9.19006	3.93e-20	3.12e-18	MNDA
ENSG00000180316	129.372	6.33504	0.690894	9.16935	4.76e-20	3.75e-18	PNPLA1
ENSG00000178803	62.5808	4.41384	0.482009	9.15718	5.33e-20	4.17e-18	ADORA2A-AS1
ENSG00000120896	1699.52	-2.23326	0.243917	-9.1558	5.4e-20	4.21e-18	SORBS3
ENSG00000153162	193.353	3.55353	0.388406	9.14903	5.74e-20	4.46e-18	BMP6
ENSG00000101333	87.1829	4.41188	0.48253	9.14322	6.06e-20	4.68e-18	PLCB4
ENSG00000184678	306.601	2.12394	0.232721	9.12655	7.07e-20	5.44e-18	HIST2H2BE
ENSG00000162493	1523.84	7.85456	0.862548	9.10624	8.53e-20	6.53e-18	PDPN
ENSG00000152804	1076.14	-1.38397	0.152019	-9.10393	8.71e-20	6.64e-18	HHEX
ENSG00000056972	709.668	2.77647	0.305514	9.08785	1.01e-19	7.66e-18	TRAF3IP2
ENSG00000163082	395.507	3.19104	0.351466	9.07923	1.09e-19	8.26e-18	SGPP2
ENSG00000159788	1258.22	-2.0024	0.220858	-9.06645	1.23e-19	9.24e-18	RGS12
ENSG00000235531	1208.9	2.72622	0.300709	9.06598	1.23e-19	9.24e-18	MSC-AS1
ENSG00000056558	3077.45	2.2433	0.248382	9.03165	1.69e-19	1.25e-17	TRAF1
ENSG00000123610	15808.8	7.25702	0.805158	9.01317	2e-19	1.48e-17	TNFAIP6
ENSG00000227502	85.1286	3.85257	0.427997	9.0014	2.23e-19	1.64e-17	LINC01268
ENSG00000073737	3821.3	-3.31062	0.368014	-8.99593	2.34e-19	1.71e-17	DHRS9
ENSG00000118503	11408.9	2.20183	0.245356	8.97404	2.86e-19	2.08e-17	TNFAIP3
ENSG00000229781	52.9	3.35056	0.374311	8.95128	3.51e-19	2.55e-17	AC013444.1
ENSG00000101331	242.644	9.95833	1.11282	8.94873	3.6e-19	2.6e-17	CCM2L
ENSG00000115008	720.885	6.23738	0.697129	8.94723	3.65e-19	2.62e-17	IL1A
ENSG00000116514	2947.95	2.0016	0.224288	8.92427	4.49e-19	3.21e-17	RNF19B
ENSG00000126262	222.744	3.39288	0.380718	8.9118	5.02e-19	3.58e-17	FFAR2
ENSG00000251230	314.734	4.19096	0.471156	8.89506	5.84e-19	4.15e-17	MIR3945HG
ENSG00000008513	11208.8	1.71596	0.193202	8.8817	6.58e-19	4.66e-17	ST3GAL1
ENSG00000114770	3750.65	-2.23709	0.251981	-8.878	6.81e-19	4.79e-17	ABCC5
ENSG00000134070	922.461	3.09564	0.348888	8.87286	7.13e-19	4.98e-17	IRAK2
ENSG00000226239	83.229	9.85894	1.11115	8.87274	7.14e-19	4.98e-17	RP1-310O13.7
ENSG00000282608	131.885	-4.04786	0.457267	-8.8523	8.57e-19	5.94e-17	ADORA3
ENSG00000163220	14259.5	2.80362	0.316715	8.85217	8.58e-19	5.94e-17	S100A9
ENSG00000151490	1147.03	-1.56887	0.1774	-8.84367	9.26e-19	6.39e-17	PTPRO
ENSG00000013619	145.078	3.52643	0.39956	8.82577	1.09e-18	7.45e-17	MAMLD1
ENSG00000118557	594.359	-3.47515	0.394407	-8.81108	1.24e-18	8.44e-17	PMFBP1
ENSG00000136169	3397.33	-1.46221	0.165978	-8.80965	1.26e-18	8.52e-17	SETDB2
ENSG00000164692	230.973	-4.26177	0.483896	-8.8072	1.28e-18	8.67e-17	COL1A2
ENSG00000017260	6930.26	1.23457	0.140223	8.80433	1.32e-18	8.86e-17	ATP2C1
ENSG00000129667	2237.43	1.51405	0.172101	8.79744	1.4e-18	9.38e-17	RHBDF2
ENSG00000069424	6696.69	-1.49451	0.169958	-8.79339	1.45e-18	9.69e-17	KCNAB2
ENSG00000106123	431.121	-1.66328	0.189191	-8.79149	1.48e-18	9.81e-17	EPHB6
ENSG00000124731	817.023	3.98942	0.454451	8.77856	1.66e-18	1.1e-16	TREM1
ENSG00000111666	1146.96	-1.11291	0.127014	-8.7621	1.92e-18	1.26e-16	CHPT1
ENSG00000197249	21222.6	2.45759	0.280554	8.75976	1.96e-18	1.29e-16	SERPINA1
ENSG00000233392	70.6688	-4.73692	0.54414	-8.70532	3.17e-18	2.07e-16	AC104809.4
ENSG00000074660	742.13	1.81806	0.208884	8.70366	3.21e-18	2.09e-16	SCARF1
ENSG00000107140	1154.26	-1.08775	0.125018	-8.70072	3.3e-18	2.14e-16	TESK1
ENSG00000104918	153.906	4.77799	0.550814	8.67442	4.16e-18	2.69e-16	RETN
ENSG00000020577	174.799	-2.54803	0.29439	-8.65529	4.92e-18	3.16e-16	SAMD4A
ENSG00000127507	6887.19	1.48254	0.171596	8.6397	5.64e-18	3.59e-16	ADGRE2
ENSG00000196126	26726.9	-1.53802	0.178445	-8.61897	6.76e-18	4.29e-16	HLA-DRB1
ENSG00000196950	833.812	-2.06344	0.239657	-8.60995	7.31e-18	4.6e-16	SLC39A10
ENSG00000122862	83801.2	2.45164	0.28474	8.61009	7.3e-18	4.6e-16	SRGN
ENSG00000165474	2261.08	4.16962	0.484452	8.60688	7.51e-18	4.69e-16	GJB2
ENSG00000182541	3112.79	3.14201	0.365106	8.60573	7.58e-18	4.72e-16	LIMK2
ENSG00000019582	85379.5	-1.56972	0.182906	-8.58211	9.31e-18	5.78e-16	CD74
ENSG00000172575	634.639	3.00306	0.350387	8.57068	1.03e-17	6.31e-16	RASGRP1
ENSG00000101439	3408.2	-1.25138	0.146	-8.57106	1.03e-17	6.31e-16	CST3
ENSG00000174628	81.949	-2.90291	0.339187	-8.55844	1.14e-17	6.99e-16	IQCK
ENSG00000153823	2399	3.68403	0.43053	8.55698	1.16e-17	7.06e-16	PID1
ENSG00000123933	907.79	-1.56085	0.182555	-8.54998	1.23e-17	7.47e-16	MXD4
ENSG00000260997	197.142	3.39643	0.397951	8.53478	1.4e-17	8.49e-16	RP4-647J21.1
ENSG00000083457	1831.58	-1.60714	0.188621	-8.52046	1.59e-17	9.57e-16	ITGAE
ENSG00000275302	2927.37	2.4156	0.283576	8.51835	1.62e-17	9.72e-16	CCL4
ENSG00000123104	6609.92	1.28257	0.150755	8.50764	1.78e-17	1.06e-15	ITPR2
ENSG00000111247	572.168	-1.60992	0.189778	-8.48318	2.19e-17	1.31e-15	RAD51AP1
ENSG00000187116	1200.01	2.7745	0.327398	8.47438	2.36e-17	1.4e-15	LILRA5
ENSG00000073008	1046.89	1.34788	0.159217	8.46567	2.55e-17	1.51e-15	PVR
ENSG00000273604	325.67	2.56131	0.302895	8.45608	2.77e-17	1.63e-15	C17orf96
ENSG00000100902	2925.03	1.73449	0.205752	8.43002	3.46e-17	2.03e-15	PSMA6
ENSG00000105639	2223.5	3.00968	0.357234	8.42497	3.61e-17	2.11e-15	JAK3
ENSG00000231027	206.21	5.59143	0.663876	8.4224	3.69e-17	2.15e-15	AC079325.6
ENSG00000196839	2022.57	2.2312	0.265337	8.40892	4.14e-17	2.41e-15	ADA
ENSG00000105835	62783.3	5.32794	0.633984	8.4039	4.32e-17	2.49e-15	NAMPT
ENSG00000188676	134.832	4.03238	0.479819	8.40395	4.32e-17	2.49e-15	IDO2
ENSG00000105976	1464.87	5.76235	0.686778	8.39041	4.84e-17	2.78e-15	MET
ENSG00000100024	85.1196	4.99899	0.596091	8.38629	5.02e-17	2.87e-15	UPB1
ENSG00000028116	1424.41	1.15453	0.137719	8.38322	5.15e-17	2.93e-15	VRK2
ENSG00000172594	10015.2	3.0598	0.365417	8.37346	5.6e-17	3.18e-15	SMPDL3A
ENSG00000268734	1064.72	3.58466	0.428562	8.36439	6.04e-17	3.42e-15	CTB-61M7.2
ENSG00000156869	286.656	-1.72724	0.206527	-8.36326	6.1e-17	3.44e-15	FRRS1
ENSG00000080546	1027.14	-1.17439	0.140668	-8.34863	6.91e-17	3.85e-15	SESN1
ENSG00000142512	5822.91	2.64323	0.316863	8.34187	7.31e-17	4.07e-15	SIGLEC10
ENSG00000150510	87.6283	6.02486	0.723133	8.3316	7.98e-17	4.41e-15	FAM124A
ENSG00000276758	48.5386	4.68077	0.562216	8.32557	8.39e-17	4.62e-15	AC010518.2
ENSG00000167703	11058.2	2.61011	0.313568	8.32391	8.51e-17	4.67e-15	SLC43A2
ENSG00000152760	160.272	2.99019	0.359508	8.31743	8.99e-17	4.92e-15	TCTEX1D1
ENSG00000162804	146.971	-1.90594	0.230479	-8.26949	1.35e-16	7.34e-15	SNED1
ENSG00000155265	154.206	-3.78989	0.45861	-8.26386	1.41e-16	7.67e-15	GOLGA7B
ENSG00000010278	16858.7	-2.69574	0.326966	-8.24469	1.66e-16	8.97e-15	CD9
ENSG00000187764	1931.99	1.5227	0.184813	8.23913	1.73e-16	9.37e-15	SEMA4D
ENSG00000170323	10133.3	-3.46425	0.42084	-8.23175	1.85e-16	9.93e-15	FABP4
ENSG00000196878	915.233	3.83268	0.465673	8.23041	1.87e-16	1e-14	LAMB3
ENSG00000133805	5095.91	1.81101	0.220152	8.22618	1.93e-16	1.03e-14	AMPD3
ENSG00000137976	61.2593	-7.34995	0.895944	-8.20358	2.33e-16	1.24e-14	DNASE2B
ENSG00000149798	182.526	3.72266	0.454018	8.19935	2.42e-16	1.28e-14	CDC42EP2
ENSG00000077150	5137.21	1.66624	0.203262	8.19751	2.45e-16	1.3e-14	NFKB2
ENSG00000102575	10336.2	-2.55913	0.312248	-8.19583	2.49e-16	1.31e-14	ACP5
ENSG00000122729	2791.98	1.61428	0.19716	8.18768	2.66e-16	1.4e-14	ACO1
ENSG00000262097	568.781	-3.48913	0.42742	-8.16324	3.26e-16	1.71e-14	CTD-2135D7.5
ENSG00000157445	70.8931	-3.03602	0.372355	-8.15357	3.53e-16	1.84e-14	CACNA2D3
ENSG00000231233	226.916	1.60834	0.197325	8.15072	3.62e-16	1.88e-14	CFAP58-AS1
ENSG00000085733	753.459	2.57909	0.317316	8.12783	4.37e-16	2.27e-14	CTTN
ENSG00000196872	54.8308	-2.16539	0.26661	-8.12196	4.59e-16	2.37e-14	KIAA1211L
ENSG00000146457	11288.4	2.08664	0.257223	8.1122	4.97e-16	2.56e-14	WTAP
ENSG00000169252	114.686	-2.56975	0.317287	-8.09915	5.53e-16	2.83e-14	ADRB2
ENSG00000205189	1221.84	1.62903	0.201226	8.09551	5.7e-16	2.91e-14	ZBTB10
ENSG00000075884	1216.3	-1.38696	0.171688	-8.07835	6.56e-16	3.34e-14	ARHGAP15
ENSG00000150938	1402.98	1.76887	0.219176	8.07054	7e-16	3.55e-14	CRIM1
ENSG00000166444	98.7165	-2.66427	0.330496	-8.06144	7.54e-16	3.81e-14	ST5
ENSG00000136111	971.71	-1.03719	0.128878	-8.04783	8.43e-16	4.25e-14	TBC1D4
ENSG00000085514	6343.24	1.46764	0.1829	8.02427	1.02e-15	5.13e-14	PILRA
ENSG00000250722	459.268	-6.53922	0.81529	-8.02073	1.05e-15	5.27e-14	SEPP1
ENSG00000100350	316.939	-1.78161	0.222214	-8.01753	1.08e-15	5.39e-14	FOXRED2
ENSG00000266709	113.986	3.86179	0.483514	7.98694	1.38e-15	6.89e-14	RP11-214O1.2
ENSG00000123095	5312.46	1.67784	0.21043	7.97341	1.54e-15	7.67e-14	BHLHE41
ENSG00000186451	70.5492	-2.1947	0.275772	-7.95839	1.74e-15	8.63e-14	SPATA12
ENSG00000001084	6629.03	-1.99664	0.250928	-7.95703	1.76e-15	8.7e-14	GCLC
ENSG00000174370	1136.29	-2.26055	0.284327	-7.95054	1.86e-15	9.14e-14	C11orf45
ENSG00000130635	39.8674	-3.95971	0.498069	-7.95013	1.86e-15	9.15e-14	COL5A1
ENSG00000100731	4394.84	1.40448	0.176775	7.94504	1.94e-15	9.5e-14	PCNX1
ENSG00000131242	1234.7	-1.45511	0.18323	-7.94146	2e-15	9.75e-14	RAB11FIP4
ENSG00000060558	1926.76	1.64191	0.206768	7.94084	2.01e-15	9.77e-14	GNA15
ENSG00000238152	87.1113	3.06731	0.3867	7.93203	2.16e-15	1.05e-13	OR7E140P
ENSG00000155792	28.6721	-4.61167	0.581445	-7.9314	2.17e-15	1.05e-13	DEPTOR
ENSG00000223662	80.3433	3.04899	0.38477	7.92419	2.3e-15	1.1e-13	SAMSN1-AS1
ENSG00000172986	102.017	5.01596	0.634124	7.91006	2.57e-15	1.23e-13	GXYLT2
ENSG00000188060	621.05	-2.48779	0.314643	-7.90672	2.64e-15	1.26e-13	RAB42
ENSG00000108798	696.422	-2.67349	0.339136	-7.88323	3.19e-15	1.52e-13	ABI3
ENSG00000186431	2193.46	3.51493	0.446057	7.88	3.27e-15	1.56e-13	FCAR
ENSG00000102962	20519.7	2.15029	0.273347	7.86654	3.65e-15	1.72e-13	CCL22
ENSG00000151491	1267.45	-2.08851	0.265525	-7.86557	3.67e-15	1.73e-13	EPS8
ENSG00000162892	410.256	-1.88534	0.240145	-7.85087	4.13e-15	1.94e-13	IL24
ENSG00000100644	40927	2.59544	0.330613	7.85038	4.15e-15	1.94e-13	HIF1A
ENSG00000205361	50.0266	9.12352	1.16394	7.8385	4.56e-15	2.13e-13	MT1DP
ENSG00000078804	1853.61	3.50211	0.447814	7.82046	5.26e-15	2.45e-13	TP53INP2
ENSG00000156313	692.215	1.13446	0.145412	7.80166	6.11e-15	2.83e-13	RPGR
ENSG00000104972	16260.1	2.04901	0.262956	7.79221	6.58e-15	3.04e-13	LILRB1
ENSG00000111012	1382.67	3.48594	0.447636	7.78745	6.84e-15	3.15e-13	CYP27B1
ENSG00000158062	2753.17	-1.23795	0.158976	-7.78699	6.86e-15	3.15e-13	UBXN11
ENSG00000157193	1557.28	1.60919	0.206697	7.78525	6.96e-15	3.19e-13	LRP8
ENSG00000204252	1053.42	-1.77864	0.22894	-7.76903	7.91e-15	3.62e-13	HLA-DOA
ENSG00000081181	224.906	3.01221	0.388489	7.75367	8.93e-15	4.07e-13	ARG2
ENSG00000136943	126.324	-3.06244	0.395126	-7.75056	9.15e-15	4.16e-13	CTSV
ENSG00000147883	574.894	-1.49101	0.192417	-7.74886	9.27e-15	4.2e-13	CDKN2B
ENSG00000086300	17162.1	2.7507	0.355372	7.74036	9.91e-15	4.48e-13	SNX10
ENSG00000259342	175.975	3.57997	0.462883	7.73407	1.04e-14	4.7e-13	RP11-519G16.5
ENSG00000138448	6180.51	1.21925	0.157701	7.7314	1.06e-14	4.78e-13	ITGAV
ENSG00000196782	421.956	-1.39403	0.180396	-7.72759	1.1e-14	4.92e-13	MAML3
ENSG00000135362	391.668	-2.92536	0.378769	-7.72335	1.13e-14	5.07e-13	PRR5L
ENSG00000188452	986.506	-1.5945	0.206618	-7.71716	1.19e-14	5.31e-13	CERKL
ENSG00000124479	558.413	8.86398	1.14898	7.71466	1.21e-14	5.4e-13	NDP
ENSG00000168209	1148.49	3.19405	0.414107	7.7131	1.23e-14	5.45e-13	DDIT4
ENSG00000241399	1700.59	-1.78742	0.232583	-7.6851	1.53e-14	6.77e-13	CD302
ENSG00000075340	229.276	-2.94872	0.38379	-7.68317	1.55e-14	6.85e-13	ADD2
ENSG00000231389	26211.9	-1.54092	0.200636	-7.68021	1.59e-14	6.99e-13	HLA-DPA1
ENSG00000128928	1371.44	-1.23224	0.160575	-7.6739	1.67e-14	7.33e-13	IVD
ENSG00000213903	946.785	-1.01837	0.132863	-7.66484	1.79e-14	7.84e-13	LTB4R
ENSG00000100600	10032.9	-2.11621	0.276515	-7.65314	1.96e-14	8.57e-13	LGMN
ENSG00000116809	1462.16	1.47716	0.1933	7.6418	2.14e-14	9.33e-13	ZBTB17
ENSG00000090339	6361.98	1.91526	0.251035	7.62944	2.36e-14	1.02e-12	ICAM1
ENSG00000227825	348.706	3.44248	0.451582	7.62315	2.48e-14	1.07e-12	SLC9A7P1
ENSG00000104321	62.9421	2.85273	0.375432	7.59853	3e-14	1.29e-12	TRPA1
ENSG00000158715	121.251	-2.46308	0.325364	-7.57022	3.73e-14	1.61e-12	SLC45A3
ENSG00000147614	218.294	-3.62951	0.479722	-7.56586	3.85e-14	1.66e-12	ATP6V0D2
ENSG00000162174	2016.88	-2.77174	0.366365	-7.5655	3.86e-14	1.66e-12	ASRGL1
ENSG00000162694	226.143	-1.4933	0.197615	-7.55662	4.14e-14	1.77e-12	EXTL2
ENSG00000131203	8583.46	5.3553	0.709712	7.54573	4.5e-14	1.92e-12	IDO1
ENSG00000108405	964.242	-1.22235	0.162058	-7.54268	4.6e-14	1.96e-12	P2RX1
ENSG00000142046	439.276	-1.32655	0.176085	-7.53355	4.94e-14	2.1e-12	TMEM91
ENSG00000219986	39.2606	-4.17662	0.555502	-7.51864	5.54e-14	2.34e-12	BTF3P7
ENSG00000140939	242.169	1.54539	0.205553	7.51819	5.55e-14	2.34e-12	NOL3
ENSG00000186174	971.039	1.83721	0.244468	7.51512	5.69e-14	2.39e-12	BCL9L
ENSG00000173511	970.7	-1.60219	0.213489	-7.50478	6.15e-14	2.58e-12	VEGFB
ENSG00000197965	3575.5	1.28305	0.17102	7.50232	6.27e-14	2.62e-12	MPZL1
ENSG00000218565	135.262	4.06658	0.542514	7.49581	6.59e-14	2.75e-12	RP11-12A2.1
ENSG00000075420	7782.25	1.57737	0.210477	7.49425	6.67e-14	2.78e-12	FNDC3B
ENSG00000197872	2789.4	1.49491	0.199635	7.48822	6.98e-14	2.9e-12	FAM49A
ENSG00000261618	50.9932	4.18484	0.559186	7.48381	7.22e-14	2.99e-12	RP11-79H23.3
ENSG00000168386	667.655	1.59387	0.213005	7.48278	7.28e-14	3.01e-12	FILIP1L
ENSG00000244405	847.34	3.1714	0.423847	7.48242	7.3e-14	3.01e-12	ETV5
ENSG00000131042	14618.4	2.02637	0.271066	7.47555	7.69e-14	3.16e-12	LILRB2
ENSG00000125355	544.369	-3.82358	0.51325	-7.44974	9.35e-14	3.83e-12	TMEM255A
ENSG00000174799	2493.18	1.28651	0.172939	7.43909	1.01e-13	4.14e-12	CEP135
ENSG00000267737	41.4029	8.12313	1.09308	7.43143	1.07e-13	4.37e-12	AC061992.2
ENSG00000154930	1016.91	-1.47142	0.198414	-7.4159	1.21e-13	4.89e-12	ACSS1
ENSG00000138439	465.842	-1.77276	0.239084	-7.41478	1.22e-13	4.92e-12	FAM117B
ENSG00000120833	73.2925	2.6653	0.35973	7.40916	1.27e-13	5.12e-12	SOCS2
ENSG00000150681	1176.31	-2.08631	0.281629	-7.40799	1.28e-13	5.14e-12	RGS18
ENSG00000180354	529.723	-1.76113	0.23773	-7.40812	1.28e-13	5.14e-12	MTURN
ENSG00000144802	4587.37	1.54507	0.208785	7.40027	1.36e-13	5.44e-12	NFKBIZ
ENSG00000157045	1617.68	-1.36325	0.184335	-7.39555	1.41e-13	5.62e-12	NTAN1
ENSG00000234394	82.3009	7.81347	1.05756	7.38823	1.49e-13	5.93e-12	RP11-561O23.5
ENSG00000091073	1091.48	1.8745	0.253831	7.38487	1.53e-13	6.06e-12	DTX2
ENSG00000151117	453.236	-1.83936	0.249338	-7.37698	1.62e-13	6.42e-12	TMEM86A
ENSG00000100368	8674.35	2.04534	0.277453	7.37184	1.68e-13	6.64e-12	CSF2RB
ENSG00000151376	186.724	-3.32944	0.451724	-7.37053	1.7e-13	6.69e-12	ME3
ENSG00000134352	6768.76	1.17482	0.159599	7.36107	1.82e-13	7.16e-12	IL6ST
ENSG00000059728	7313.47	2.46187	0.334496	7.35992	1.84e-13	7.21e-12	MXD1
ENSG00000128271	59.483	4.77282	0.648745	7.357	1.88e-13	7.35e-12	ADORA2A
ENSG00000272168	89.5607	3.7061	0.503961	7.35394	1.92e-13	7.5e-12	CASC15
ENSG00000104154	228.66	2.94581	0.400701	7.35166	1.96e-13	7.62e-12	SLC30A4
ENSG00000069399	1319.45	2.2584	0.307274	7.34981	1.98e-13	7.7e-12	BCL3
ENSG00000127334	3358.25	-1.28162	0.17445	-7.34661	2.03e-13	7.87e-12	DYRK2
ENSG00000102265	7358.87	1.93115	0.263104	7.33987	2.14e-13	8.26e-12	TIMP1
ENSG00000261222	109.529	4.84587	0.660981	7.33133	2.28e-13	8.78e-12	CTD-2006K23.1
ENSG00000054219	1851.09	1.23216	0.168643	7.30632	2.75e-13	1.06e-11	LY75
ENSG00000158517	2864.99	1.92147	0.263218	7.29994	2.88e-13	1.1e-11	NCF1
ENSG00000230647	63.1935	8.01264	1.09789	7.29821	2.92e-13	1.12e-11	AC022816.2
ENSG00000105711	130.717	3.50816	0.480737	7.29747	2.93e-13	1.12e-11	SCN1B
ENSG00000143110	2167.06	-1.37885	0.189379	-7.2809	3.32e-13	1.26e-11	C1orf162
ENSG00000111490	560.365	1.73651	0.238545	7.2796	3.35e-13	1.27e-11	TBC1D30
ENSG00000185052	104.165	5.01878	0.689392	7.28002	3.34e-13	1.27e-11	SLC24A3
ENSG00000130208	4758.91	-1.97361	0.271087	-7.28035	3.33e-13	1.27e-11	APOC1
ENSG00000164687	12268.3	-2.23445	0.307198	-7.27362	3.5e-13	1.32e-11	FABP5
ENSG00000186047	401.178	2.0494	0.281957	7.26847	3.64e-13	1.36e-11	DLEU7
ENSG00000065989	2613.18	1.37739	0.189498	7.2686	3.63e-13	1.36e-11	PDE4A
ENSG00000166927	26596	1.30188	0.179203	7.26482	3.74e-13	1.39e-11	MS4A7
ENSG00000163710	74.9748	3.09595	0.426227	7.26362	3.77e-13	1.4e-11	PCOLCE2
ENSG00000248124	2306.95	-2.1347	0.293971	-7.26159	3.83e-13	1.42e-11	RRN3P1
ENSG00000173918	187.199	7.41587	1.02148	7.25994	3.87e-13	1.44e-11	C1QTNF1
ENSG00000178038	411.009	-2.05115	0.282634	-7.25728	3.95e-13	1.46e-11	ALS2CL
ENSG00000165178	790.983	2.23446	0.307917	7.25669	3.97e-13	1.46e-11	NCF1C
ENSG00000167553	3647.37	1.20343	0.165852	7.25608	3.98e-13	1.47e-11	TUBA1C
ENSG00000165457	33.393	-6.06081	0.835712	-7.25226	4.1e-13	1.51e-11	FOLR2
ENSG00000123096	138.127	1.33561	0.184534	7.23777	4.56e-13	1.67e-11	SSPN
ENSG00000136026	2799.36	2.10107	0.290328	7.2369	4.59e-13	1.68e-11	CKAP4
ENSG00000248323	704.757	1.83318	0.253398	7.23438	4.68e-13	1.7e-11	LUCAT1
ENSG00000141527	247.965	-1.7562	0.242775	-7.23388	4.69e-13	1.71e-11	CARD14
ENSG00000123453	114.821	-3.86355	0.534634	-7.22654	4.95e-13	1.79e-11	SARDH
ENSG00000188313	8579.01	2.71546	0.376019	7.22159	5.14e-13	1.85e-11	PLSCR1
ENSG00000276980	37.8005	3.15942	0.437552	7.22067	5.17e-13	1.86e-11	CTD-3128G10.7
ENSG00000064932	2157.62	1.52894	0.211828	7.21785	5.28e-13	1.89e-11	SBNO2
ENSG00000102794	566.718	7.05223	0.978243	7.20907	5.63e-13	2.01e-11	ACOD1
ENSG00000234964	66.8669	-2.32989	0.323245	-7.20781	5.69e-13	2.03e-11	FABP5P7
ENSG00000113916	5726.88	1.41638	0.196568	7.20556	5.78e-13	2.06e-11	BCL6
ENSG00000135077	7578.32	-1.09986	0.152736	-7.20103	5.98e-13	2.12e-11	HAVCR2
ENSG00000136478	2529.92	-1.28035	0.177832	-7.19977	6.03e-13	2.14e-11	TEX2
ENSG00000204287	72485.3	-1.29546	0.179985	-7.19763	6.13e-13	2.17e-11	HLA-DRA
ENSG00000255986	42.487	8.1619	1.13439	7.19496	6.25e-13	2.2e-11	MT1JP
ENSG00000159713	29.7554	-4.39419	0.61073	-7.19498	6.25e-13	2.2e-11	TPPP3
ENSG00000149177	17630.7	1.0631	0.14779	7.19334	6.32e-13	2.22e-11	PTPRJ
ENSG00000011422	10163.1	2.29795	0.320093	7.17902	7.02e-13	2.46e-11	PLAUR
ENSG00000161921	12877.3	1.19801	0.166952	7.17575	7.19e-13	2.52e-11	CXCL16
ENSG00000127947	12627.7	1.35936	0.189673	7.16687	7.67e-13	2.68e-11	PTPN12
ENSG00000184305	55.9287	-2.65574	0.370637	-7.16535	7.76e-13	2.7e-11	CCSER1
ENSG00000100364	12041.1	-1.4618	0.204088	-7.16259	7.92e-13	2.75e-11	KIAA0930
ENSG00000155629	26585.5	1.66963	0.233136	7.16161	7.97e-13	2.77e-11	PIK3AP1
ENSG00000204131	920.069	-2.07373	0.290638	-7.1351	9.67e-13	3.35e-11	NHSL2
ENSG00000106546	9320.17	1.49526	0.209819	7.12642	1.03e-12	3.56e-11	AHR
ENSG00000104974	4022.73	1.45454	0.204314	7.11914	1.09e-12	3.74e-11	LILRA1
ENSG00000196923	1745.1	1.61863	0.227622	7.11106	1.15e-12	3.96e-11	PDLIM7
ENSG00000115232	2300.17	-1.63698	0.230256	-7.1094	1.17e-12	4e-11	ITGA4
ENSG00000157557	3034.43	1.72168	0.242923	7.08735	1.37e-12	4.68e-11	ETS2
ENSG00000253838	131.849	5.09818	0.720192	7.07892	1.45e-12	4.97e-11	RP11-44K6.2
ENSG00000137757	92.1669	3.78315	0.53468	7.07554	1.49e-12	5.08e-11	CASP5
ENSG00000250033	60.1461	3.34752	0.473448	7.07051	1.54e-12	5.26e-11	SLC7A11-AS1
ENSG00000012124	970.58	-1.53525	0.217171	-7.06933	1.56e-12	5.29e-11	CD22
ENSG00000198814	15254.8	2.48253	0.351287	7.06696	1.58e-12	5.37e-11	GK
ENSG00000180263	2031.74	-1.12328	0.15909	-7.06066	1.66e-12	5.61e-11	FGD6
ENSG00000115828	3953.23	2.42864	0.34401	7.05981	1.67e-12	5.63e-11	QPCT
ENSG00000127314	10528.3	1.15726	0.164144	7.05025	1.79e-12	6.02e-11	RAP1B
ENSG00000101384	1213.08	2.33359	0.331124	7.0475	1.82e-12	6.13e-11	JAG1
ENSG00000167083	237.861	-2.22122	0.315672	-7.0365	1.97e-12	6.6e-11	GNGT2
ENSG00000141447	1475.43	-1.16235	0.165191	-7.03641	1.97e-12	6.6e-11	OSBPL1A
ENSG00000149927	53.3806	-3.21789	0.457784	-7.02927	2.08e-12	6.92e-11	DOC2A
ENSG00000140280	1280.32	1.26755	0.180444	7.02462	2.15e-12	7.14e-11	LYSMD2
ENSG00000173239	53.6357	4.75335	0.67681	7.02316	2.17e-12	7.2e-11	LIPM
ENSG00000162066	511.651	-1.02704	0.146302	-7.01999	2.22e-12	7.35e-11	AMDHD2
ENSG00000121691	4011.58	-1.27411	0.181849	-7.00639	2.45e-12	8.08e-11	CAT
ENSG00000167077	533.295	2.42668	0.346505	7.0033	2.5e-12	8.23e-11	MEI1
ENSG00000053918	483.315	-1.29012	0.184296	-7.00027	2.55e-12	8.38e-11	KCNQ1
ENSG00000178719	7322.87	1.42227	0.203274	6.99677	2.62e-12	8.57e-11	GRINA
ENSG00000198246	1509.99	-1.42018	0.203011	-6.99557	2.64e-12	8.63e-11	SLC29A3
ENSG00000134575	5446.72	1.37074	0.19608	6.99074	2.73e-12	8.9e-11	ACP2
ENSG00000082641	8635.29	1.1766	0.168318	6.99037	2.74e-12	8.9e-11	NFE2L1
ENSG00000126003	2674.22	1.71291	0.245576	6.97507	3.06e-12	9.89e-11	PLAGL2
ENSG00000143217	201.048	2.45078	0.351456	6.97321	3.1e-12	1e-10	NECTIN4
ENSG00000171611	60.672	-4.02669	0.578163	-6.96462	3.29e-12	1.06e-10	PTCRA
ENSG00000107282	170.214	-2.86862	0.411976	-6.96307	3.33e-12	1.07e-10	APBA1
ENSG00000117009	2600.9	1.08254	0.155949	6.94161	3.88e-12	1.24e-10	KMO
ENSG00000095970	2631.89	-3.30736	0.476702	-6.938	3.98e-12	1.27e-10	TREM2
ENSG00000168961	8928.87	-1.18055	0.170309	-6.93184	4.15e-12	1.33e-10	LGALS9
ENSG00000103489	727.361	-1.75841	0.253773	-6.92907	4.24e-12	1.35e-10	XYLT1
ENSG00000198369	1022.34	1.51135	0.218296	6.92341	4.41e-12	1.4e-10	SPRED2
ENSG00000137312	3764.78	1.28649	0.185815	6.92349	4.41e-12	1.4e-10	FLOT1
ENSG00000006530	1263.25	1.107	0.160143	6.91256	4.76e-12	1.51e-10	AGK
ENSG00000125733	1197.22	1.74314	0.252384	6.90668	4.96e-12	1.57e-10	TRIP10
ENSG00000160117	235.898	1.6398	0.237514	6.90401	5.06e-12	1.6e-10	ANKLE1
ENSG00000144677	272.076	-1.56804	0.227218	-6.90105	5.16e-12	1.63e-10	CTDSPL
ENSG00000049246	507.22	-1.66406	0.241206	-6.89893	5.24e-12	1.65e-10	PER3
ENSG00000062282	252.156	1.78784	0.259529	6.88877	5.63e-12	1.77e-10	DGAT2
ENSG00000180611	433.073	2.38097	0.345888	6.88366	5.83e-12	1.83e-10	MB21D2
ENSG00000224137	113.275	-1.88961	0.27488	-6.87431	6.23e-12	1.95e-10	AC079767.4
ENSG00000276166	51.2402	2.10724	0.306606	6.87279	6.3e-12	1.96e-10	CTD-2600O9.2
ENSG00000170390	53.9539	-2.96996	0.432305	-6.87005	6.42e-12	2e-10	DCLK2
ENSG00000198055	2107.79	1.06088	0.154428	6.86974	6.43e-12	2e-10	GRK6
ENSG00000253535	68.7208	2.86625	0.417226	6.86977	6.43e-12	2e-10	RP11-624C23.1
ENSG00000196562	1099.6	-2.58302	0.376569	-6.85936	6.92e-12	2.14e-10	SULF2
ENSG00000253593	57.3838	3.96686	0.578699	6.85479	7.14e-12	2.21e-10	RP11-157E21.1
ENSG00000276462	289.171	6.83184	0.996718	6.85433	7.16e-12	2.21e-10	BX255923.3
ENSG00000103569	38301.1	1.73438	0.253199	6.84987	7.39e-12	2.28e-10	AQP9
ENSG00000111799	45.9494	-4.38575	0.641155	-6.84039	7.9e-12	2.43e-10	COL12A1
ENSG00000226091	674.401	3.22535	0.471907	6.83471	8.22e-12	2.52e-10	LINC00937
ENSG00000229754	86.7821	-4.12337	0.604444	-6.82175	8.99e-12	2.75e-10	CXCR2P1
ENSG00000157350	2705.79	1.17113	0.171814	6.81627	9.34e-12	2.85e-10	ST3GAL2
ENSG00000170385	12194.4	1.0536	0.154663	6.81222	9.61e-12	2.93e-10	SLC30A1
ENSG00000183549	50.4894	-4.09646	0.601735	-6.80775	9.91e-12	3.01e-10	ACSM5
ENSG00000088826	442.712	2.0379	0.299473	6.80495	1.01e-11	3.07e-10	SMOX
ENSG00000214787	28.4816	-3.89657	0.572737	-6.80342	1.02e-11	3.09e-10	MS4A4E
ENSG00000151948	813.829	1.79556	0.263926	6.80326	1.02e-11	3.09e-10	GLT1D1
ENSG00000126368	48.8528	-1.84227	0.270775	-6.80368	1.02e-11	3.09e-10	NR1D1
ENSG00000169902	426.271	2.63679	0.388014	6.7956	1.08e-11	3.25e-10	TPST1
ENSG00000076351	436.218	-2.49445	0.367328	-6.7908	1.12e-11	3.35e-10	SLC46A1
ENSG00000163736	539.875	8.58443	1.26528	6.7846	1.16e-11	3.49e-10	PPBP
ENSG00000081041	1888.25	2.46461	0.363334	6.78333	1.17e-11	3.51e-10	CXCL2
ENSG00000143891	3023.26	-2.44733	0.360881	-6.78153	1.19e-11	3.54e-10	GALM
ENSG00000100116	67.6801	3.21138	0.47353	6.78179	1.19e-11	3.54e-10	GCAT
ENSG00000117632	683.829	-1.93547	0.285473	-6.77988	1.2e-11	3.58e-10	STMN1
ENSG00000164683	181.387	6.94636	1.02809	6.75657	1.41e-11	4.19e-10	HEY1
ENSG00000135253	313.193	-2.72614	0.403576	-6.75495	1.43e-11	4.23e-10	KCP
ENSG00000186318	1061.24	-1.39849	0.207121	-6.75205	1.46e-11	4.31e-10	BACE1
ENSG00000233452	276.87	2.68383	0.397896	6.74507	1.53e-11	4.51e-10	STXBP5-AS1
ENSG00000068366	16618.4	1.20717	0.179091	6.74052	1.58e-11	4.65e-10	ACSL4
ENSG00000131446	11691.4	-1.06218	0.157594	-6.73998	1.58e-11	4.65e-10	MGAT1
ENSG00000178685	1336.72	1.34168	0.199381	6.72921	1.71e-11	4.99e-10	PARP10
ENSG00000115009	1558.16	7.56203	1.12515	6.72089	1.81e-11	5.27e-10	CCL20
ENSG00000113448	818.049	3.12522	0.465197	6.71806	1.84e-11	5.36e-10	PDE4D
ENSG00000099985	1623.5	5.71935	0.851679	6.71538	1.88e-11	5.45e-10	OSM
ENSG00000119772	904.747	-2.17876	0.324908	-6.70577	2e-11	5.81e-10	DNMT3A
ENSG00000182378	500.622	-1.39031	0.207771	-6.69154	2.21e-11	6.4e-10	PLCXD1
ENSG00000174837	3476.89	5.29836	0.792155	6.68853	2.25e-11	6.52e-10	ADGRE1
ENSG00000274736	98.0846	4.23374	0.633271	6.68551	2.3e-11	6.63e-10	CCL23
ENSG00000025039	1761.03	-1.14066	0.170625	-6.68518	2.31e-11	6.64e-10	RRAGD
ENSG00000257838	32.9827	-5.40664	0.809984	-6.675	2.47e-11	7.09e-10	RP11-368J21.3
ENSG00000185245	315.355	2.69219	0.40383	6.66665	2.62e-11	7.49e-10	GP1BA
ENSG00000271009	119.702	-1.8448	0.277069	-6.65827	2.77e-11	7.92e-10	RP11-346C20.3
ENSG00000121769	296.172	-3.03648	0.456401	-6.65309	2.87e-11	8.19e-10	FABP3
ENSG00000102921	4796.18	1.14256	0.172225	6.6341	3.26e-11	9.3e-10	N4BP1
ENSG00000166016	161.955	2.19978	0.3317	6.63183	3.32e-11	9.43e-10	ABTB2
ENSG00000112294	192.701	-1.57646	0.237729	-6.63132	3.33e-11	9.44e-10	ALDH5A1
ENSG00000075618	892.505	1.49532	0.225612	6.62785	3.41e-11	9.65e-10	FSCN1
ENSG00000126822	659.596	2.13605	0.322632	6.6207	3.58e-11	1.01e-09	PLEKHG3
ENSG00000138386	2470.18	1.08405	0.163791	6.61847	3.63e-11	1.02e-09	NAB1
ENSG00000164237	25.3643	-3.26041	0.493143	-6.6115	3.8e-11	1.07e-09	CMBL
ENSG00000111817	8374.85	1.98925	0.301205	6.6043	3.99e-11	1.12e-09	DSE
ENSG00000137198	156.186	-2.24551	0.340066	-6.60315	4.03e-11	1.12e-09	GMPR
ENSG00000163106	24.5726	-7.30839	1.10768	-6.59793	4.17e-11	1.16e-09	HPGDS
ENSG00000155719	30.2674	-3.47808	0.527627	-6.59194	4.34e-11	1.21e-09	OTOA
ENSG00000111554	1151.05	1.44339	0.219058	6.58907	4.43e-11	1.23e-09	MDM1
ENSG00000118849	278.684	-3.20367	0.486603	-6.58375	4.59e-11	1.27e-09	RARRES1
ENSG00000182492	14.8579	-7.31197	1.11393	-6.56414	5.23e-11	1.45e-09	BGN
ENSG00000142197	4157.66	-1.51913	0.231433	-6.56399	5.24e-11	1.45e-09	DOPEY2
ENSG00000104951	2918.86	1.43442	0.218563	6.56294	5.28e-11	1.45e-09	IL4I1
ENSG00000142192	9864.65	1.0491	0.159885	6.56159	5.32e-11	1.46e-09	APP
ENSG00000273824	58.4997	4.19359	0.639183	6.56086	5.35e-11	1.47e-09	RP11-81H14.1
ENSG00000133116	96.8189	4.35811	0.664463	6.55884	5.42e-11	1.48e-09	KL
ENSG00000139629	1659.92	1.09516	0.167021	6.55703	5.49e-11	1.5e-09	GALNT6
ENSG00000178385	1574.56	1.17609	0.179424	6.5548	5.57e-11	1.52e-09	PLEKHM3
ENSG00000137801	3081.82	2.72773	0.416148	6.55471	5.58e-11	1.52e-09	THBS1
ENSG00000011465	34.9192	-6.56582	1.00229	-6.55083	5.72e-11	1.55e-09	DCN
ENSG00000185033	1028.55	2.84421	0.434185	6.55069	5.73e-11	1.55e-09	SEMA4B
ENSG00000171051	3260.59	4.80925	0.735263	6.54085	6.12e-11	1.66e-09	FPR1
ENSG00000058056	430.125	1.96122	0.300006	6.53727	6.27e-11	1.69e-09	USP13
ENSG00000076356	294.174	1.70962	0.261726	6.53213	6.48e-11	1.75e-09	PLXNA2
ENSG00000167508	1802.58	1.09054	0.166971	6.53131	6.52e-11	1.76e-09	MVD
ENSG00000203446	248.888	-1.83374	0.280853	-6.52917	6.61e-11	1.78e-09	AC004988.1
ENSG00000162599	127.417	-1.93739	0.297328	-6.51601	7.22e-11	1.94e-09	NFIA
ENSG00000197879	1366.84	1.6857	0.258751	6.51474	7.28e-11	1.95e-09	MYO1C
ENSG00000257335	121.54	2.69882	0.414497	6.51107	7.46e-11	2e-09	MGAM
ENSG00000136960	2433.8	5.39027	0.829062	6.50165	7.94e-11	2.12e-09	ENPP2
ENSG00000154122	1019.15	-1.32316	0.203605	-6.49865	8.1e-11	2.16e-09	ANKH
ENSG00000154188	22.4478	-5.47201	0.844349	-6.48074	9.13e-11	2.43e-09	ANGPT1
ENSG00000112799	2034.41	-1.77189	0.273658	-6.47483	9.49e-11	2.52e-09	LY86
ENSG00000113273	3897.8	1.22781	0.18985	6.46726	9.98e-11	2.64e-09	ARSB
ENSG00000002933	996.28	1.91883	0.296794	6.46519	1.01e-10	2.67e-09	TMEM176A
ENSG00000269713	1287.43	1.31302	0.203373	6.45625	1.07e-10	2.82e-09	NBPF9
ENSG00000105875	1422.65	-1.0408	0.161339	-6.451	1.11e-10	2.92e-09	WDR91
ENSG00000107249	347.335	3.47385	0.539184	6.4428	1.17e-10	3.06e-09	GLIS3
ENSG00000188483	187.069	-1.60443	0.249021	-6.44294	1.17e-10	3.06e-09	IER5L
ENSG00000196396	10267.8	1.49916	0.232911	6.43661	1.22e-10	3.19e-09	PTPN1
ENSG00000231574	23.3822	8.02516	1.24846	6.42807	1.29e-10	3.36e-09	KCCAT211
ENSG00000183484	489.595	1.5453	0.240506	6.4252	1.32e-10	3.42e-09	GPR132
ENSG00000138356	167.62	4.4119	0.687591	6.41647	1.39e-10	3.61e-09	AOX1
ENSG00000264707	123.654	-2.68071	0.417918	-6.41443	1.41e-10	3.65e-09	L3MBTL4-AS1
ENSG00000151726	28137.4	1.813	0.282991	6.40658	1.49e-10	3.84e-09	ACSL1
ENSG00000116132	14.6964	-7.29537	1.139	-6.40506	1.5e-10	3.87e-09	PRRX1
ENSG00000100647	9067.91	1.21228	0.189321	6.40329	1.52e-10	3.91e-09	SUSD6
ENSG00000168268	973.105	1.74801	0.273442	6.39263	1.63e-10	4.18e-09	NT5DC2
ENSG00000137726	469.723	-2.25018	0.352619	-6.38133	1.76e-10	4.48e-09	FXYD6
ENSG00000112576	1114.24	1.60314	0.251253	6.38059	1.76e-10	4.49e-09	CCND3
ENSG00000204136	761.016	-4.92978	0.773338	-6.37467	1.83e-10	4.66e-09	GGTA1P
ENSG00000166825	20867.9	1.91959	0.301177	6.37362	1.85e-10	4.69e-09	ANPEP
ENSG00000173068	40.8774	-4.29474	0.674058	-6.37147	1.87e-10	4.75e-09	BNC2
ENSG00000141505	351.739	-1.54972	0.243246	-6.37102	1.88e-10	4.76e-09	ASGR1
ENSG00000137841	7740.9	-1.23454	0.193843	-6.36875	1.91e-10	4.82e-09	PLCB2
ENSG00000138796	526.204	-1.57803	0.248202	-6.35786	2.05e-10	5.17e-09	HADH
ENSG00000168389	907.834	1.04118	0.163873	6.35359	2.1e-10	5.3e-09	MFSD2A
ENSG00000174080	64.8086	-3.04929	0.480099	-6.35137	2.13e-10	5.37e-09	CTSF
ENSG00000143797	550.812	1.35399	0.213225	6.35004	2.15e-10	5.41e-09	MBOAT2
ENSG00000129116	3200.69	-1.95354	0.307678	-6.3493	2.16e-10	5.42e-09	PALLD
ENSG00000122035	135.79	-2.8279	0.445517	-6.34744	2.19e-10	5.48e-09	RASL11A
ENSG00000120217	4151.24	2.0418	0.321944	6.34209	2.27e-10	5.66e-09	CD274
ENSG00000075426	9598.69	2.42283	0.382165	6.33975	2.3e-10	5.74e-09	FOSL2
ENSG00000175591	172.686	1.41123	0.222637	6.33871	2.32e-10	5.77e-09	P2RY2
ENSG00000197208	313.521	2.01925	0.318608	6.33772	2.33e-10	5.8e-09	SLC22A4
ENSG00000254952	21.8438	-4.15984	0.657054	-6.33105	2.43e-10	6.05e-09	AP001257.1
ENSG00000151693	713.942	2.13467	0.337602	6.32302	2.56e-10	6.35e-09	ASAP2
ENSG00000115756	1191.84	-1.27768	0.202366	-6.31368	2.72e-10	6.73e-09	HPCAL1
ENSG00000260401	151.774	1.35448	0.214584	6.31213	2.75e-10	6.78e-09	RP11-800A3.4
ENSG00000073849	3417.12	-1.48295	0.235364	-6.30065	2.96e-10	7.3e-09	ST6GAL1
ENSG00000118690	175.684	-1.61686	0.256671	-6.29935	2.99e-10	7.35e-09	ARMC2
ENSG00000143153	2188.64	-2.09565	0.332918	-6.2948	3.08e-10	7.55e-09	ATP1B1
ENSG00000205362	19.933	7.79828	1.2409	6.28439	3.29e-10	8.07e-09	MT1A
ENSG00000040608	28.3282	-2.82505	0.449609	-6.28336	3.31e-10	8.11e-09	RTN4R
ENSG00000164649	455.615	-1.21709	0.193841	-6.27878	3.41e-10	8.34e-09	CDCA7L
ENSG00000180061	726.137	1.40752	0.224359	6.27352	3.53e-10	8.61e-09	TMEM150B
ENSG00000143545	7425.19	1.38736	0.22133	6.2683	3.65e-10	8.89e-09	RAB13
ENSG00000257336	123.396	1.63507	0.261112	6.26196	3.8e-10	9.25e-09	PRELID2P1
ENSG00000104783	1741.13	1.40146	0.223824	6.26145	3.81e-10	9.27e-09	KCNN4
ENSG00000120885	425.28	4.76283	0.761071	6.25806	3.9e-10	9.44e-09	CLU
ENSG00000042286	711.998	1.84001	0.294152	6.25531	3.97e-10	9.6e-09	AIFM2
ENSG00000165682	163.165	-1.86542	0.298516	-6.24898	4.13e-10	9.94e-09	CLEC1B
ENSG00000160469	148.363	1.42018	0.227423	6.24465	4.25e-10	1.02e-08	BRSK1
ENSG00000141068	821.708	1.06545	0.17073	6.24058	4.36e-10	1.05e-08	KSR1
ENSG00000122574	33.7032	-4.66472	0.748061	-6.23575	4.5e-10	1.08e-08	WIPF3
ENSG00000158869	14759.1	1.25917	0.201997	6.23363	4.56e-10	1.09e-08	FCER1G
ENSG00000155096	9369.22	1.18875	0.19076	6.23165	4.62e-10	1.1e-08	AZIN1
ENSG00000169504	13277.4	1.32427	0.212755	6.22437	4.84e-10	1.15e-08	CLIC4
ENSG00000104856	1092.43	1.52358	0.244986	6.21904	5e-10	1.19e-08	RELB
ENSG00000255446	55.1929	-2.73934	0.441336	-6.20693	5.4e-10	1.28e-08	CTD-2531D15.4
ENSG00000275210	111.595	2.54126	0.40958	6.20455	5.49e-10	1.3e-08	AC008984.2
ENSG00000120875	259.588	2.1775	0.351344	6.19763	5.73e-10	1.36e-08	DUSP4
ENSG00000172403	91.6184	2.6386	0.425991	6.19403	5.86e-10	1.39e-08	SYNPO2
ENSG00000095951	1883.59	1.16998	0.189128	6.18617	6.16e-10	1.46e-08	HIVEP1
ENSG00000117228	3606.63	1.68726	0.272809	6.18477	6.22e-10	1.47e-08	GBP1
ENSG00000225792	47.7721	2.82273	0.456766	6.17981	6.42e-10	1.51e-08	AC004540.4
ENSG00000143226	5164.57	1.71088	0.27693	6.17801	6.49e-10	1.53e-08	FCGR2A
ENSG00000133110	62.7148	-5.165	0.838106	-6.16271	7.15e-10	1.67e-08	POSTN
ENSG00000164543	1592.64	1.25723	0.204205	6.15668	7.43e-10	1.73e-08	STK17A
ENSG00000122547	703.721	-2.88775	0.469607	-6.14928	7.78e-10	1.81e-08	EEPD1
ENSG00000186891	78.8644	2.51581	0.40931	6.14646	7.92e-10	1.84e-08	TNFRSF18
ENSG00000059804	7673.35	2.19586	0.357328	6.14521	7.99e-10	1.85e-08	SLC2A3
ENSG00000248905	1751.21	1.40576	0.228846	6.14283	8.11e-10	1.88e-08	FMN1
ENSG00000232533	167.529	-1.13917	0.185474	-6.14192	8.15e-10	1.89e-08	AC093673.5
ENSG00000240859	855.78	-1.37787	0.224419	-6.13972	8.27e-10	1.91e-08	AC093627.10
ENSG00000064652	755.762	-1.1228	0.182964	-6.13671	8.42e-10	1.94e-08	SNX24
ENSG00000111424	1801.94	1.12459	0.183308	6.135	8.52e-10	1.96e-08	VDR
ENSG00000139679	1968.27	-2.268	0.37028	-6.1251	9.06e-10	2.08e-08	LPAR6
ENSG00000187957	26.988	5.42184	0.885398	6.12362	9.15e-10	2.1e-08	DNER
ENSG00000137094	1031.15	1.14085	0.186349	6.12212	9.23e-10	2.11e-08	DNAJB5
ENSG00000134470	245.024	2.40298	0.392665	6.11968	9.38e-10	2.14e-08	IL15RA
ENSG00000089169	21.6009	-5.85605	0.957597	-6.11536	9.63e-10	2.2e-08	RPH3A
ENSG00000141968	6106.48	1.20754	0.197497	6.11423	9.7e-10	2.21e-08	VAV1
ENSG00000185222	1289.56	1.87978	0.307474	6.11362	9.74e-10	2.22e-08	TCEAL9
ENSG00000171522	2486	1.06264	0.174053	6.10525	1.03e-09	2.33e-08	PTGER4
ENSG00000019169	5386.92	3.81541	0.624992	6.10473	1.03e-09	2.34e-08	MARCO
ENSG00000115461	38.3516	-5.52824	0.90588	-6.10262	1.04e-09	2.36e-08	IGFBP5
ENSG00000159167	23.3377	-7.23574	1.18573	-6.10232	1.05e-09	2.36e-08	STC1
ENSG00000226321	21.4431	-4.47075	0.732853	-6.10047	1.06e-09	2.39e-08	CROCC2
ENSG00000136048	10598.6	1.99086	0.326443	6.09864	1.07e-09	2.41e-08	DRAM1
ENSG00000279406	396.49	-1.64147	0.269174	-6.09817	1.07e-09	2.42e-08	RP11-327E2.5
ENSG00000277636	29.804	2.74766	0.451637	6.08378	1.17e-09	2.64e-08	MIR8061
ENSG00000205846	627.776	5.30168	0.87247	6.07664	1.23e-09	2.75e-08	CLEC6A
ENSG00000259717	30.6435	-3.04397	0.501829	-6.06576	1.31e-09	2.93e-08	LINC00677
ENSG00000234456	195.354	1.64467	0.271222	6.06393	1.33e-09	2.96e-08	MAGI2-AS3
ENSG00000255443	208.347	1.93152	0.31867	6.0612	1.35e-09	3.01e-08	RP1-68D18.4
ENSG00000175463	315.197	-1.23802	0.204289	-6.06016	1.36e-09	3.02e-08	TBC1D10C
ENSG00000113749	1769.42	1.91841	0.316779	6.05598	1.4e-09	3.1e-08	HRH2
ENSG00000152766	502.416	4.72356	0.780073	6.05528	1.4e-09	3.11e-08	ANKRD22
ENSG00000258227	6623.52	2.89574	0.478262	6.05471	1.41e-09	3.11e-08	CLEC5A
ENSG00000152518	10549	-1.62379	0.268385	-6.05021	1.45e-09	3.2e-08	ZFP36L2
ENSG00000117298	791.085	2.37799	0.393143	6.04866	1.46e-09	3.22e-08	ECE1
ENSG00000164181	346.206	5.2396	0.866235	6.04871	1.46e-09	3.22e-08	ELOVL7
ENSG00000100911	4453.19	1.23773	0.204781	6.0442	1.5e-09	3.3e-08	PSME2
ENSG00000168884	1524.09	1.01033	0.167245	6.04104	1.53e-09	3.36e-08	TNIP2
ENSG00000010610	8797.42	-1.41027	0.233503	-6.03965	1.54e-09	3.39e-08	CD4
ENSG00000111249	49.3119	-4.31779	0.715937	-6.03097	1.63e-09	3.57e-08	CUX2
ENSG00000188906	4718	1.51419	0.251082	6.03066	1.63e-09	3.57e-08	LRRK2
ENSG00000135519	33.7763	-3.15423	0.524137	-6.01796	1.77e-09	3.86e-08	KCNH3
ENSG00000166188	456.546	1.2164	0.20223	6.0149	1.8e-09	3.92e-08	ZNF319
ENSG00000170921	660.155	-1.03772	0.172528	-6.01479	1.8e-09	3.92e-08	TANC2
ENSG00000166527	1210.89	4.89529	0.814982	6.00663	1.89e-09	4.12e-08	CLEC4D
ENSG00000100342	765.95	1.04725	0.174445	6.00333	1.93e-09	4.2e-08	APOL1
ENSG00000137462	8934.33	1.44582	0.240896	6.00182	1.95e-09	4.23e-08	TLR2
ENSG00000173846	1682.3	1.04296	0.173889	5.99788	2e-09	4.32e-08	PLK3
ENSG00000143842	101.989	-2.36463	0.394245	-5.99786	2e-09	4.32e-08	SOX13
ENSG00000280091	30.6012	4.17263	0.696185	5.99356	2.05e-09	4.43e-08	CTC-312O10.3
ENSG00000128284	2117.53	1.97168	0.328993	5.99307	2.06e-09	4.44e-08	APOL3
ENSG00000006025	146.805	-1.22988	0.205225	-5.99284	2.06e-09	4.44e-08	OSBPL7
ENSG00000275385	235.513	2.62382	0.438025	5.99011	2.1e-09	4.51e-08	CCL18
ENSG00000110799	387.923	-2.46033	0.411023	-5.98588	2.15e-09	4.62e-08	VWF
ENSG00000112715	6777.16	3.83399	0.640653	5.9845	2.17e-09	4.66e-08	VEGFA
ENSG00000251442	759.302	1.78623	0.298494	5.98415	2.18e-09	4.66e-08	LINC01094
ENSG00000167996	116091	1.63327	0.273164	5.97906	2.24e-09	4.8e-08	FTH1
ENSG00000120708	24184	1.50546	0.252499	5.96223	2.49e-09	5.3e-08	TGFBI
ENSG00000025708	7696.66	1.64101	0.275384	5.959	2.54e-09	5.4e-08	TYMP
ENSG00000254760	42.9515	2.47278	0.415049	5.9578	2.56e-09	5.44e-08	CTD-2616J11.3
ENSG00000175354	4850.69	1.44889	0.243323	5.9546	2.61e-09	5.54e-08	PTPN2
ENSG00000160593	6782.93	-1.22997	0.206639	-5.95225	2.64e-09	5.61e-08	JAML
ENSG00000182326	226.168	2.48048	0.417035	5.9479	2.72e-09	5.75e-08	C1S
ENSG00000184599	37.0026	-3.97652	0.668738	-5.94631	2.74e-09	5.8e-08	FAM19A3
ENSG00000111144	35870.4	-1.09369	0.183976	-5.9447	2.77e-09	5.85e-08	LTA4H
ENSG00000188157	1158.13	1.47443	0.248069	5.94361	2.79e-09	5.88e-08	AGRN
ENSG00000272341	133.55	1.48224	0.249411	5.94297	2.8e-09	5.9e-08	RP1-151F17.2
ENSG00000136810	3892.17	1.25265	0.210908	5.93932	2.86e-09	6.02e-08	TXN
ENSG00000229644	91.3742	5.26567	0.888073	5.92932	3.04e-09	6.37e-08	NAMPTP1
ENSG00000161911	410.85	-2.37217	0.400123	-5.9286	3.06e-09	6.39e-08	TREML1
ENSG00000113140	1452.24	-2.58871	0.437218	-5.92086	3.2e-09	6.69e-08	SPARC
ENSG00000157483	5978.15	-1.56098	0.263753	-5.91834	3.25e-09	6.78e-08	MYO1E
ENSG00000233058	114.289	2.3403	0.396299	5.90538	3.52e-09	7.31e-08	LINC00884
ENSG00000008056	54.4385	4.32222	0.73192	5.90531	3.52e-09	7.31e-08	SYN1
ENSG00000104093	30717.7	1.08036	0.183151	5.89873	3.66e-09	7.58e-08	DMXL2
ENSG00000072422	314.574	-1.41436	0.240391	-5.88357	4.02e-09	8.29e-08	RHOBTB1
ENSG00000138640	858.078	-1.76949	0.300788	-5.88285	4.03e-09	8.32e-08	FAM13A
ENSG00000102007	2636.91	1.41128	0.239992	5.88053	4.09e-09	8.43e-08	PLP2
ENSG00000023445	6190.52	1.16645	0.198424	5.87859	4.14e-09	8.51e-08	BIRC3
ENSG00000004139	286.228	-1.29944	0.221464	-5.86753	4.42e-09	9.08e-08	SARM1
ENSG00000283213	11.6055	-6.95528	1.18697	-5.8597	4.64e-09	9.51e-08	CTC-591M7.1
ENSG00000279267	123.019	-1.36297	0.232719	-5.85672	4.72e-09	9.67e-08	RP11-395L14.18
ENSG00000109667	369.617	-1.45135	0.24799	-5.85244	4.84e-09	9.91e-08	SLC2A9
ENSG00000197766	217.836	-2.74625	0.469383	-5.85076	4.89e-09	1e-07	CFD
ENSG00000273003	19.0739	4.93215	0.843142	5.84973	4.92e-09	1e-07	ARL2-SNX15
ENSG00000155254	972.115	-1.56655	0.267941	-5.84663	5.02e-09	1.02e-07	MARVELD1
ENSG00000203685	131.096	-1.74887	0.299354	-5.84215	5.15e-09	1.05e-07	STUM
ENSG00000170956	89.6357	3.09283	0.529661	5.83926	5.24e-09	1.07e-07	CEACAM3
ENSG00000123689	4050.89	3.69874	0.633675	5.83697	5.32e-09	1.08e-07	G0S2
ENSG00000251179	28.4765	3.61656	0.619635	5.83659	5.33e-09	1.08e-07	TMEM92-AS1
ENSG00000081189	2118.51	-1.42143	0.243748	-5.83157	5.49e-09	1.11e-07	MEF2C
ENSG00000115107	2641.22	1.55005	0.265845	5.83065	5.52e-09	1.12e-07	STEAP3
ENSG00000136059	592.437	2.212	0.379508	5.82858	5.59e-09	1.13e-07	VILL
ENSG00000274508	63.5953	3.51213	0.604029	5.8145	6.08e-09	1.22e-07	RP11-212I21.5
ENSG00000108984	58.5976	-2.16853	0.372955	-5.81445	6.08e-09	1.22e-07	MAP2K6
ENSG00000137496	983.151	-2.30273	0.396527	-5.80724	6.35e-09	1.28e-07	IL18BP
ENSG00000134955	10621.8	-1.60449	0.276368	-5.80561	6.41e-09	1.29e-07	SLC37A2
ENSG00000106804	250.14	-1.48214	0.255645	-5.79764	6.73e-09	1.35e-07	C5
ENSG00000172893	1566.87	1.80184	0.310856	5.79638	6.78e-09	1.35e-07	DHCR7
ENSG00000146674	26.7169	-4.29713	0.742196	-5.78975	7.05e-09	1.41e-07	IGFBP3
ENSG00000123989	64.6926	3.63563	0.627997	5.78925	7.07e-09	1.41e-07	CHPF
ENSG00000243646	5681.42	1.01867	0.176134	5.78348	7.32e-09	1.46e-07	IL10RB
ENSG00000157657	146.56	-2.07731	0.359287	-5.78175	7.39e-09	1.47e-07	ZNF618
ENSG00000099377	794.463	-1.52725	0.264254	-5.77948	7.49e-09	1.49e-07	HSD3B7
ENSG00000086289	37.7384	-1.81121	0.313401	-5.77922	7.5e-09	1.49e-07	EPDR1
ENSG00000140092	45.4017	-4.90319	0.848468	-5.77888	7.52e-09	1.49e-07	FBLN5
ENSG00000182487	751.515	2.13201	0.369241	5.77403	7.74e-09	1.53e-07	NCF1B
ENSG00000267296	112.247	-1.72442	0.298696	-5.77316	7.78e-09	1.53e-07	CEBPA-AS1
ENSG00000135218	31748.4	-1.62835	0.282129	-5.77166	7.85e-09	1.55e-07	CD36
ENSG00000010319	47.8298	-2.66795	0.462574	-5.76762	8.04e-09	1.58e-07	SEMA3G
ENSG00000079308	2371.84	-1.16402	0.201955	-5.76376	8.23e-09	1.61e-07	TNS1
ENSG00000107593	150.617	-2.34399	0.40771	-5.74917	8.97e-09	1.75e-07	PKD2L1
ENSG00000140937	20.2272	-4.0947	0.713321	-5.74034	9.45e-09	1.84e-07	CDH11
ENSG00000183762	547.583	5.10499	0.88992	5.73646	9.67e-09	1.88e-07	KREMEN1
ENSG00000142583	163.062	-2.06764	0.360507	-5.73537	9.73e-09	1.89e-07	SLC2A5
ENSG00000237927	102.042	3.22815	0.56293	5.73456	9.78e-09	1.9e-07	RP3-393E18.2
ENSG00000242474	376.77	-1.20593	0.210384	-5.73207	9.92e-09	1.92e-07	AC093627.9
ENSG00000135643	81.7912	-3.04157	0.530806	-5.7301	1e-08	1.94e-07	KCNMB4
ENSG00000162739	393.759	-1.30156	0.227279	-5.72672	1.02e-08	1.98e-07	SLAMF6
ENSG00000175505	333.026	1.24863	0.218087	5.72536	1.03e-08	1.99e-07	CLCF1
ENSG00000099814	67.5993	2.26668	0.396013	5.72375	1.04e-08	2.01e-07	CEP170B
ENSG00000256185	69.3748	1.31679	0.230065	5.72355	1.04e-08	2.01e-07	RP11-612B6.2
ENSG00000122359	8237.11	-1.05988	0.185205	-5.72275	1.05e-08	2.02e-07	ANXA11
ENSG00000242113	21.0077	7.13742	1.24958	5.71185	1.12e-08	2.14e-07	RN7SL124P
ENSG00000232229	41.5779	-2.33731	0.409249	-5.71122	1.12e-08	2.15e-07	LINC00865
ENSG00000185262	1086.99	1.69234	0.296391	5.70983	1.13e-08	2.16e-07	UBALD2
ENSG00000049249	627.101	1.71669	0.300731	5.7084	1.14e-08	2.18e-07	TNFRSF9
ENSG00000175866	528.642	-1.27841	0.223945	-5.70856	1.14e-08	2.18e-07	BAIAP2
ENSG00000150637	839.569	1.81479	0.318021	5.70651	1.15e-08	2.2e-07	CD226
ENSG00000073150	68.4239	3.22915	0.56621	5.70309	1.18e-08	2.24e-07	PANX2
ENSG00000187098	4465.12	-1.62335	0.284798	-5.70001	1.2e-08	2.27e-07	MITF
ENSG00000140563	1188.27	4.00205	0.702281	5.69865	1.21e-08	2.29e-07	MCTP2
ENSG00000148175	14295.4	2.37376	0.416686	5.69676	1.22e-08	2.31e-07	STOM
ENSG00000268947	62.0043	-2.25145	0.395353	-5.69479	1.24e-08	2.34e-07	AD000684.2
ENSG00000092068	1473.99	-2.05065	0.361471	-5.67307	1.4e-08	2.64e-07	SLC7A8
ENSG00000169228	476.091	1.1609	0.204664	5.67224	1.41e-08	2.65e-07	RAB24
ENSG00000185433	20.5868	3.71396	0.654966	5.67046	1.42e-08	2.67e-07	LINC00158
ENSG00000232517	18.2853	6.93426	1.22318	5.66905	1.44e-08	2.69e-07	AC112198.1
ENSG00000132170	1283.83	-1.87817	0.331511	-5.66549	1.47e-08	2.74e-07	PPARG
ENSG00000160584	2395.65	1.02213	0.180456	5.66418	1.48e-08	2.76e-07	SIK3
ENSG00000253276	1645.27	1.20783	0.213317	5.66211	1.5e-08	2.78e-07	CCDC71L
ENSG00000233901	207.234	-1.22257	0.216025	-5.65939	1.52e-08	2.82e-07	LINC01503
ENSG00000106789	605.683	-1.85236	0.327439	-5.65712	1.54e-08	2.85e-07	CORO2A
ENSG00000039560	884.145	1.60795	0.284355	5.65472	1.56e-08	2.89e-07	RAI14
ENSG00000185432	4135.98	-1.70848	0.302276	-5.65206	1.59e-08	2.93e-07	METTL7A
ENSG00000151136	234.549	2.35512	0.416722	5.65155	1.59e-08	2.94e-07	BTBD11
ENSG00000198467	241.932	-1.55385	0.275357	-5.64304	1.67e-08	3.08e-07	TPM2
ENSG00000170525	9428.46	2.16914	0.384745	5.63788	1.72e-08	3.17e-07	PFKFB3
ENSG00000278330	274.795	-2.98668	0.529854	-5.6368	1.73e-08	3.19e-07	RP11-4B16.4
ENSG00000263013	89.8819	-1.1822	0.209766	-5.63578	1.74e-08	3.2e-07	RP11-876N24.5
ENSG00000228923	14.1562	4.47144	0.793959	5.63183	1.78e-08	3.27e-07	AP000355.2
ENSG00000178764	807.379	1.73932	0.30888	5.63106	1.79e-08	3.28e-07	ZHX2
ENSG00000185909	1227.32	-2.48185	0.440787	-5.63049	1.8e-08	3.29e-07	KLHDC8B
ENSG00000124875	292.559	4.87273	0.865671	5.62885	1.81e-08	3.32e-07	CXCL6
ENSG00000232973	221.942	1.30986	0.232771	5.62725	1.83e-08	3.35e-07	CYP1B1-AS1
ENSG00000279196	283.117	-1.2124	0.215473	-5.6267	1.84e-08	3.35e-07	RP11-1072A3.3
ENSG00000146409	743.019	-2.13727	0.380291	-5.62009	1.91e-08	3.48e-07	SLC18B1
ENSG00000129993	297.578	-1.68581	0.300015	-5.61908	1.92e-08	3.5e-07	CBFA2T3
ENSG00000179583	3256.82	-1.73523	0.309188	-5.61222	2e-08	3.64e-07	CIITA
ENSG00000169919	2875.65	-1.12687	0.201167	-5.60164	2.12e-08	3.85e-07	GUSB
ENSG00000168675	1030.38	-1.31222	0.234445	-5.59714	2.18e-08	3.94e-07	LDLRAD4
ENSG00000177191	157.646	-1.42129	0.253965	-5.59638	2.19e-08	3.96e-07	B3GNT8
ENSG00000250274	49.2186	2.64322	0.472413	5.59513	2.2e-08	3.98e-07	CTB-114C7.4
ENSG00000143384	25142.6	1.32081	0.236087	5.59458	2.21e-08	3.99e-07	MCL1
ENSG00000135373	83.9136	2.29411	0.410479	5.58886	2.29e-08	4.11e-07	EHF
ENSG00000182621	162.415	-2.38673	0.42733	-5.58522	2.33e-08	4.2e-07	PLCB1
ENSG00000143067	1449.64	1.25237	0.224693	5.5737	2.49e-08	4.48e-07	ZNF697
ENSG00000133392	68.0842	1.83545	0.329902	5.56362	2.64e-08	4.73e-07	MYH11
ENSG00000100418	1413.73	1.0356	0.186132	5.56377	2.64e-08	4.73e-07	DESI1
ENSG00000229646	24.134	-2.67095	0.48032	-5.56077	2.69e-08	4.79e-07	RP11-330A16.1
ENSG00000136244	149.513	2.84481	0.511615	5.56044	2.69e-08	4.8e-07	IL6
ENSG00000260256	27.029	3.05161	0.548836	5.56015	2.7e-08	4.8e-07	AP001063.1
ENSG00000160013	1099.02	1.68028	0.30232	5.55796	2.73e-08	4.85e-07	PTGIR
ENSG00000243055	410.153	2.19742	0.395457	5.55665	2.75e-08	4.88e-07	GK-AS1
ENSG00000086062	8269.09	1.51339	0.272566	5.55238	2.82e-08	5e-07	B4GALT1
ENSG00000106952	492.771	-1.5055	0.271174	-5.55179	2.83e-08	5.01e-07	TNFSF8
ENSG00000127946	1013.3	1.74489	0.314345	5.55087	2.84e-08	5.03e-07	HIP1
ENSG00000236830	69.6086	-2.15283	0.389029	-5.53385	3.13e-08	5.52e-07	CBR3-AS1
ENSG00000163328	536.619	-1.72815	0.312568	-5.52888	3.22e-08	5.67e-07	GPR155
ENSG00000275395	70.9195	-4.11609	0.74454	-5.52837	3.23e-08	5.67e-07	FCGBP
ENSG00000239282	55.9669	3.0127	0.545265	5.52519	3.29e-08	5.77e-07	GATSL3
ENSG00000022267	319.176	-2.69088	0.487325	-5.52175	3.36e-08	5.88e-07	FHL1
ENSG00000174697	42.7761	-6.81702	1.23472	-5.52112	3.37e-08	5.89e-07	LEP
ENSG00000134986	909.375	-1.3903	0.251998	-5.51712	3.45e-08	6.02e-07	NREP
ENSG00000162302	891.474	-1.0556	0.191526	-5.51153	3.56e-08	6.2e-07	RPS6KA4
ENSG00000180817	3684.78	1.77966	0.322994	5.50991	3.59e-08	6.25e-07	PPA1
ENSG00000026751	28359.9	1.41424	0.256719	5.50889	3.61e-08	6.28e-07	SLAMF7
ENSG00000176903	1336.06	1.11961	0.203269	5.50804	3.63e-08	6.31e-07	PNMA1
ENSG00000142303	112.521	-2.75855	0.50086	-5.50763	3.64e-08	6.32e-07	ADAMTS10
ENSG00000180712	26.7359	-2.95436	0.537058	-5.501	3.78e-08	6.55e-07	RP11-290F5.2
ENSG00000125505	1709.67	1.00578	0.182945	5.49768	3.85e-08	6.66e-07	MBOAT7
ENSG00000106565	3197	1.72315	0.313498	5.49652	3.87e-08	6.7e-07	TMEM176B
ENSG00000262580	1398.12	-1.3601	0.247939	-5.48563	4.12e-08	7.11e-07	RP11-334C17.5
ENSG00000283525	25.59	2.75492	0.50246	5.48286	4.19e-08	7.22e-07	LLNLR-271C9.1
ENSG00000100095	38.2478	-2.34945	0.428536	-5.4825	4.19e-08	7.22e-07	SEZ6L
ENSG00000121152	88.608	-1.59562	0.291057	-5.48216	4.2e-08	7.23e-07	NCAPH
ENSG00000175471	3279.47	1.12449	0.205142	5.48154	4.22e-08	7.25e-07	MCTP1
ENSG00000114541	890.558	-1.48724	0.271505	-5.47777	4.31e-08	7.4e-07	FRMD4B
ENSG00000013364	5271.65	1.03449	0.188883	5.4769	4.33e-08	7.42e-07	MVP
ENSG00000177383	350.596	1.55554	0.284748	5.46285	4.69e-08	8e-07	MAGEF1
ENSG00000261795	55.4974	-2.88422	0.529797	-5.44401	5.21e-08	8.87e-07	RP11-90P13.1
ENSG00000168056	245.875	-1.49645	0.27517	-5.43829	5.38e-08	9.13e-07	LTBP3
ENSG00000152270	1348.65	-1.27894	0.235344	-5.43434	5.5e-08	9.33e-07	PDE3B
ENSG00000102096	740.306	1.72229	0.317039	5.43243	5.56e-08	9.42e-07	PIM2
ENSG00000084764	338.815	1.36792	0.251912	5.43013	5.63e-08	9.53e-07	MAPRE3
ENSG00000138031	624.523	-1.2022	0.221517	-5.42713	5.73e-08	9.68e-07	ADCY3
ENSG00000180871	52.1905	-3.0693	0.56599	-5.42288	5.86e-08	9.91e-07	CXCR2
ENSG00000118515	18964.8	-1.29936	0.240135	-5.41093	6.27e-08	1.06e-06	SGK1
ENSG00000215861	2056.8	1.17615	0.21744	5.40907	6.34e-08	1.07e-06	WI2-1896O14.1
ENSG00000130766	715.227	2.18203	0.403757	5.4043	6.51e-08	1.09e-06	SESN2
ENSG00000121552	1767.09	1.00683	0.186324	5.40365	6.53e-08	1.1e-06	CSTA
ENSG00000100292	4447.74	-1.17332	0.217278	-5.40011	6.66e-08	1.11e-06	HMOX1
ENSG00000185187	218.647	-1.26582	0.234617	-5.39527	6.84e-08	1.14e-06	SIGIRR
ENSG00000136379	322.904	3.24604	0.601812	5.39378	6.9e-08	1.15e-06	ABHD17C
ENSG00000042062	46.2517	2.2422	0.415957	5.39046	7.03e-08	1.17e-06	FAM65C
ENSG00000184014	7861.57	1.2721	0.23605	5.38913	7.08e-08	1.18e-06	DENND5A
ENSG00000140323	27.3025	-2.64198	0.490654	-5.38461	7.26e-08	1.2e-06	DISP2
ENSG00000146278	10582	2.33643	0.434556	5.37659	7.59e-08	1.26e-06	PNRC1
ENSG00000143819	618.939	-1.35645	0.252343	-5.37543	7.64e-08	1.26e-06	EPHX1
ENSG00000171659	642.685	-4.83565	0.899596	-5.37535	7.64e-08	1.26e-06	GPR34
ENSG00000120910	913.776	1.22985	0.228858	5.37384	7.71e-08	1.27e-06	PPP3CC
ENSG00000279109	18.1008	5.58941	1.04024	5.3732	7.74e-08	1.27e-06	AC008641.1
ENSG00000167191	30.4649	-4.8226	0.89824	-5.36894	7.92e-08	1.3e-06	GPRC5B
ENSG00000075651	3738.17	1.85325	0.346033	5.3557	8.52e-08	1.4e-06	PLD1
ENSG00000183943	2916.72	-1.19647	0.223599	-5.35096	8.75e-08	1.43e-06	PRKX
ENSG00000136688	22.791	4.68243	0.875661	5.34731	8.93e-08	1.46e-06	IL36G
ENSG00000257354	394.905	1.47059	0.275853	5.33107	9.76e-08	1.59e-06	RP11-631N16.2
ENSG00000130513	196.165	-1.96366	0.36856	-5.32793	9.93e-08	1.62e-06	GDF15
ENSG00000108950	6447.52	2.21943	0.416954	5.32297	1.02e-07	1.66e-06	FAM20A
ENSG00000072401	4096.31	1.21598	0.22849	5.32181	1.03e-07	1.67e-06	UBE2D1
ENSG00000103253	84.4577	-1.38345	0.259976	-5.32147	1.03e-07	1.67e-06	HAGHL
ENSG00000100558	55.0774	2.27406	0.427444	5.32014	1.04e-07	1.68e-06	PLEK2
ENSG00000139618	778.611	1.34252	0.252415	5.31868	1.05e-07	1.69e-06	BRCA2
ENSG00000164236	244.474	1.50047	0.282162	5.31775	1.05e-07	1.7e-06	ANKRD33B
ENSG00000204301	147.239	1.09013	0.205136	5.31419	1.07e-07	1.73e-06	NOTCH4
ENSG00000049449	1902.07	1.05811	0.19918	5.31237	1.08e-07	1.75e-06	RCN1
ENSG00000124225	162.201	1.74051	0.327705	5.3112	1.09e-07	1.76e-06	PMEPA1
ENSG00000152672	57.5887	-5.13622	0.967313	-5.30978	1.1e-07	1.77e-06	CLEC4F
ENSG00000205755	191.034	2.18495	0.412073	5.30234	1.14e-07	1.83e-06	CRLF2
ENSG00000168297	2413.65	1.15184	0.217524	5.29524	1.19e-07	1.9e-06	PXK
ENSG00000122515	3560.54	1.00094	0.189506	5.28183	1.28e-07	2.05e-06	ZMIZ2
ENSG00000159374	147.606	-2.63701	0.499601	-5.27824	1.3e-07	2.09e-06	M1AP
ENSG00000239697	515.004	-1.12823	0.213758	-5.27805	1.31e-07	2.09e-06	TNFSF12
ENSG00000169442	6643.36	-2.16631	0.410572	-5.27632	1.32e-07	2.1e-06	CD52
ENSG00000138166	969.588	1.54792	0.293466	5.27462	1.33e-07	2.12e-06	DUSP5
ENSG00000262222	95.9609	-1.55669	0.295178	-5.27372	1.34e-07	2.13e-06	RP11-876N24.4
ENSG00000084636	7.40257	-6.3076	1.19869	-5.26206	1.42e-07	2.27e-06	COL16A1
ENSG00000180758	812.707	1.30108	0.247276	5.26163	1.43e-07	2.27e-06	GPR157
ENSG00000089220	2269.29	-1.08884	0.207156	-5.25615	1.47e-07	2.33e-06	PEBP1
ENSG00000169413	2301.42	-1.48329	0.282311	-5.25412	1.49e-07	2.36e-06	RNASE6
ENSG00000157551	339.229	4.34282	0.826598	5.25385	1.49e-07	2.36e-06	KCNJ15
ENSG00000183049	1467	-1.40751	0.267965	-5.25259	1.5e-07	2.37e-06	CAMK1D
ENSG00000272899	184.931	-1.94828	0.371134	-5.24954	1.52e-07	2.41e-06	RP11-309L24.4
ENSG00000166394	116.352	2.13137	0.406113	5.24821	1.54e-07	2.42e-06	CYB5R2
ENSG00000128274	55.9022	3.11027	0.592754	5.24716	1.54e-07	2.43e-06	A4GALT
ENSG00000119950	902.64	-1.14567	0.218393	-5.2459	1.56e-07	2.45e-06	MXI1
ENSG00000141542	51.3452	-2.34083	0.44665	-5.24086	1.6e-07	2.51e-06	RAB40B
ENSG00000176974	387.869	-1.30638	0.249393	-5.23822	1.62e-07	2.55e-06	SHMT1
ENSG00000163359	205.568	-2.28132	0.436043	-5.23187	1.68e-07	2.63e-06	COL6A3
ENSG00000144668	69.6217	-3.5739	0.683462	-5.22912	1.7e-07	2.66e-06	ITGA9
ENSG00000179057	26.644	-2.35997	0.451371	-5.22844	1.71e-07	2.67e-06	IGSF22
ENSG00000127838	3932.86	1.56466	0.299361	5.22667	1.73e-07	2.69e-06	PNKD
ENSG00000066294	22257.3	-1.18619	0.227043	-5.22449	1.75e-07	2.72e-06	CD84
ENSG00000166507	350.738	1.04521	0.200104	5.22332	1.76e-07	2.74e-06	NDST2
ENSG00000140451	85.989	1.72216	0.329718	5.22312	1.76e-07	2.74e-06	PIF1
ENSG00000147443	2183.26	-1.06625	0.204161	-5.22258	1.76e-07	2.74e-06	DOK2
ENSG00000198855	439.031	1.03498	0.198199	5.22192	1.77e-07	2.75e-06	FICD
ENSG00000231752	76.2936	1.30803	0.250606	5.21946	1.79e-07	2.78e-06	EMBP1
ENSG00000249173	29.6262	5.60943	1.07467	5.21968	1.79e-07	2.78e-06	LINC01093
ENSG00000137563	605.246	1.31586	0.252109	5.21942	1.79e-07	2.78e-06	GGH
ENSG00000075240	2625.49	-1.31794	0.252633	-5.21684	1.82e-07	2.81e-06	GRAMD4
ENSG00000197763	75.4605	-2.25507	0.43259	-5.21296	1.86e-07	2.87e-06	TXNRD3
ENSG00000002549	8441.9	1.26194	0.242169	5.21098	1.88e-07	2.89e-06	LAP3
ENSG00000082781	1190.59	-1.15608	0.22188	-5.21038	1.88e-07	2.9e-06	ITGB5
ENSG00000165490	359.092	-2.22631	0.427276	-5.21047	1.88e-07	2.9e-06	DDIAS
ENSG00000184831	402.566	1.27111	0.244197	5.20528	1.94e-07	2.98e-06	APOO
ENSG00000104112	70.2183	3.32067	0.638281	5.20252	1.97e-07	3.02e-06	SCG3
ENSG00000128342	299.89	3.05945	0.58867	5.19723	2.02e-07	3.1e-06	LIF
ENSG00000183735	3852.58	1.08967	0.210047	5.18774	2.13e-07	3.25e-06	TBK1
ENSG00000196639	336.18	1.76915	0.341192	5.18519	2.16e-07	3.29e-06	HRH1
ENSG00000150977	3022.84	1.39102	0.268378	5.18306	2.18e-07	3.33e-06	RILPL2
ENSG00000136010	413.079	1.38815	0.267903	5.18155	2.2e-07	3.35e-06	ALDH1L2
ENSG00000105699	90.7161	-1.436	0.277143	-5.18146	2.2e-07	3.35e-06	LSR
ENSG00000164048	1841.44	-1.27919	0.246937	-5.18025	2.22e-07	3.36e-06	ZNF589
ENSG00000179144	528.427	-1.37817	0.266154	-5.17811	2.24e-07	3.4e-06	GIMAP7
ENSG00000101188	23.3969	5.22094	1.0083	5.17796	2.24e-07	3.4e-06	NTSR1
ENSG00000172232	20.4476	-3.12005	0.602802	-5.17592	2.27e-07	3.43e-06	AZU1
ENSG00000265531	149.568	1.31456	0.254228	5.17079	2.33e-07	3.52e-06	FCGR1CP
ENSG00000276070	614.923	1.29031	0.249548	5.17062	2.33e-07	3.52e-06	CCL4L2
ENSG00000280254	248.682	1.20134	0.232453	5.16811	2.36e-07	3.57e-06	RP11-81A22.4
ENSG00000105516	119.657	-1.48552	0.287615	-5.16496	2.4e-07	3.62e-06	DBP
ENSG00000100139	794.611	1.07091	0.207351	5.1647	2.41e-07	3.62e-06	MICALL1
ENSG00000162512	1175.57	-1.92025	0.371896	-5.16341	2.42e-07	3.65e-06	SDC3
ENSG00000226281	61.9175	-3.76802	0.730603	-5.15741	2.5e-07	3.76e-06	RP1-80N2.2
ENSG00000157870	303.102	-1.27713	0.247784	-5.15419	2.55e-07	3.82e-06	FAM213B
ENSG00000177494	116.721	2.73327	0.530424	5.15299	2.56e-07	3.84e-06	ZBED2
ENSG00000163171	1263.46	-1.54749	0.300494	-5.14982	2.61e-07	3.9e-06	CDC42EP3
ENSG00000245060	1002.5	-1.13052	0.219543	-5.14941	2.61e-07	3.9e-06	LINC00847
ENSG00000102445	1743.49	1.61968	0.314645	5.14764	2.64e-07	3.93e-06	RUBCNL
ENSG00000008853	821.267	-1.48881	0.289299	-5.14627	2.66e-07	3.96e-06	RHOBTB2
ENSG00000238005	56.779	1.40666	0.273345	5.14608	2.66e-07	3.96e-06	RP11-443B7.1
ENSG00000152377	45.9065	-2.43069	0.472573	-5.14352	2.7e-07	4.01e-06	SPOCK1
ENSG00000101695	1126.49	-1.68224	0.327544	-5.13591	2.81e-07	4.17e-06	RNF125
ENSG00000186594	1822.12	1.12403	0.219016	5.13216	2.86e-07	4.24e-06	MIR22HG
ENSG00000234424	34.2026	-2.21376	0.431413	-5.13141	2.88e-07	4.25e-06	RP11-213G2.1
ENSG00000269293	97.9059	-1.29067	0.251744	-5.12691	2.95e-07	4.35e-06	ZSCAN16-AS1
ENSG00000165731	107.704	-2.23042	0.435638	-5.11989	3.06e-07	4.51e-06	RET
ENSG00000187554	1379.17	-1.77348	0.346406	-5.11965	3.06e-07	4.51e-06	TLR5
ENSG00000185271	19.0193	-2.55935	0.499917	-5.11955	3.06e-07	4.51e-06	KLHL33
ENSG00000168528	116.151	-1.44718	0.282833	-5.11674	3.11e-07	4.57e-06	SERINC2
ENSG00000160179	2477.09	2.07708	0.406049	5.11535	3.13e-07	4.6e-06	ABCG1
ENSG00000169282	284.146	-2.84745	0.556676	-5.11509	3.14e-07	4.6e-06	KCNAB1
ENSG00000262358	14.1729	-3.71985	0.727458	-5.11349	3.16e-07	4.64e-06	CTD-3195I5.4
ENSG00000223401	111.429	2.04326	0.399611	5.11313	3.17e-07	4.64e-06	RP11-211G3.2
ENSG00000145703	8458.8	-1.18216	0.231369	-5.10944	3.23e-07	4.73e-06	IQGAP2
ENSG00000223901	52.0228	2.25069	0.440489	5.10953	3.23e-07	4.73e-06	AP001469.5
ENSG00000156011	1708.09	1.97029	0.385649	5.10901	3.24e-07	4.73e-06	PSD3
ENSG00000177791	49.3026	-1.75215	0.343488	-5.10105	3.38e-07	4.93e-06	MYOZ1
ENSG00000123297	717.139	1.00174	0.196431	5.09972	3.4e-07	4.96e-06	TSFM
ENSG00000175175	86.9967	-1.83826	0.36061	-5.09764	3.44e-07	5e-06	PPM1E
ENSG00000130164	6312.68	1.71292	0.336017	5.09771	3.44e-07	5e-06	LDLR
ENSG00000157510	76.5587	-3.02717	0.594458	-5.09232	3.54e-07	5.14e-06	AFAP1L1
ENSG00000259673	289.459	-1.33396	0.261979	-5.09187	3.55e-07	5.15e-06	IQCH-AS1
ENSG00000203943	27.7527	-3.13314	0.61558	-5.08973	3.59e-07	5.2e-06	SAMD13
ENSG00000157150	220.171	-1.98789	0.390629	-5.08896	3.6e-07	5.22e-06	TIMP4
ENSG00000166471	3409.73	1.01224	0.198959	5.08769	3.62e-07	5.25e-06	TMEM41B
ENSG00000124882	1748.18	3.65416	0.718328	5.08703	3.64e-07	5.26e-06	EREG
ENSG00000244165	358.895	-1.54677	0.304325	-5.08263	3.72e-07	5.37e-06	P2RY11
ENSG00000165935	18.9725	3.25898	0.641485	5.08037	3.77e-07	5.43e-06	SMCO2
ENSG00000117595	45.7551	2.61543	0.515293	5.07561	3.86e-07	5.56e-06	IRF6
ENSG00000162745	3006.5	1.63173	0.321617	5.07352	3.91e-07	5.62e-06	OLFML2B
ENSG00000154330	57.4929	-2.29825	0.453429	-5.0686	4.01e-07	5.76e-06	PGM5
ENSG00000219565	14.0358	3.39329	0.67005	5.06423	4.1e-07	5.88e-06	ZNF259P1
ENSG00000157152	104.979	-2.16169	0.427209	-5.06003	4.19e-07	6e-06	SYN2
ENSG00000185905	466.48	-1.04639	0.207296	-5.0478	4.47e-07	6.36e-06	C16orf54
ENSG00000206190	395.311	-1.44941	0.287276	-5.04537	4.53e-07	6.43e-06	ATP10A
ENSG00000167653	17.5393	-3.66712	0.726866	-5.04511	4.53e-07	6.43e-06	PSCA
ENSG00000081320	3335.95	1.36065	0.269781	5.04355	4.57e-07	6.48e-06	STK17B
ENSG00000136161	3517.92	-1.62599	0.322776	-5.03752	4.72e-07	6.68e-06	RCBTB2
ENSG00000144655	503.567	1.1792	0.234306	5.03272	4.84e-07	6.83e-06	CSRNP1
ENSG00000113811	2119.21	1.04432	0.20768	5.02853	4.94e-07	6.97e-06	SELK
ENSG00000100985	17826.8	2.24738	0.446919	5.02861	4.94e-07	6.97e-06	MMP9
ENSG00000109762	313.997	1.82824	0.363927	5.02366	5.07e-07	7.14e-06	SNX25
ENSG00000147454	2497.68	1.91751	0.381691	5.02372	5.07e-07	7.14e-06	SLC25A37
ENSG00000196220	128.3	-1.67867	0.334186	-5.02318	5.08e-07	7.15e-06	SRGAP3
ENSG00000172724	13.0262	5.72573	1.13989	5.02307	5.09e-07	7.15e-06	CCL19
ENSG00000088538	1073.02	-1.29602	0.258025	-5.02283	5.09e-07	7.15e-06	DOCK3
ENSG00000089127	3387.33	-1.3921	0.27726	-5.0209	5.14e-07	7.22e-06	OAS1
ENSG00000279320	114.398	1.97264	0.393158	5.01744	5.24e-07	7.34e-06	RP11-329N15.3
ENSG00000241886	316.612	1.96427	0.391727	5.01438	5.32e-07	7.45e-06	RP11-242C19.2
ENSG00000134602	1703.98	1.21536	0.24257	5.01037	5.43e-07	7.58e-06	STK26
ENSG00000189060	5386.73	1.39861	0.279443	5.00498	5.59e-07	7.79e-06	H1F0
ENSG00000271133	42.7275	3.47447	0.694647	5.00178	5.68e-07	7.91e-06	CTA-293F17.1
ENSG00000277632	2600.1	1.65409	0.330881	4.99903	5.76e-07	8.01e-06	CCL3
ENSG00000271503	825.112	3.36917	0.674586	4.99442	5.9e-07	8.16e-06	CCL5
ENSG00000177602	117.325	-1.49617	0.299611	-4.99373	5.92e-07	8.18e-06	GSG2
ENSG00000120594	12229.8	-1.13227	0.226922	-4.9897	6.05e-07	8.35e-06	PLXDC2
ENSG00000198743	9329.95	1.07116	0.214894	4.98459	6.21e-07	8.56e-06	SLC5A3
ENSG00000103528	461.989	1.39366	0.279754	4.98171	6.3e-07	8.69e-06	SYT17
ENSG00000151715	61.6527	2.54745	0.511431	4.98103	6.32e-07	8.71e-06	TMEM45B
ENSG00000275180	90.2261	1.31777	0.264569	4.98081	6.33e-07	8.71e-06	RP11-631N16.4
ENSG00000180767	39.4327	-2.10991	0.42411	-4.97492	6.53e-07	8.97e-06	CHST13
ENSG00000267659	28.5519	2.39613	0.482002	4.97119	6.65e-07	9.12e-06	LINC01482
ENSG00000125384	2420.47	1.07095	0.215902	4.96034	7.04e-07	9.61e-06	PTGER2
ENSG00000129355	182.122	2.01644	0.406633	4.95887	7.09e-07	9.67e-06	CDKN2D
ENSG00000138944	12.4489	4.26078	0.859426	4.95771	7.13e-07	9.72e-06	KIAA1644
ENSG00000205485	115.196	1.71851	0.347006	4.95239	7.33e-07	9.98e-06	AC004980.7
ENSG00000172927	145.65	2.31737	0.467961	4.95206	7.34e-07	9.99e-06	MYEOV
ENSG00000129673	27.1848	2.80746	0.567785	4.94458	7.63e-07	1.04e-05	AANAT
ENSG00000173868	168.701	-2.30321	0.466336	-4.93894	7.85e-07	1.07e-05	PHOSPHO1
ENSG00000254287	78.0651	4.43919	0.899926	4.93284	8.1e-07	1.1e-05	RP11-44K6.4
ENSG00000274008	38.5019	2.7369	0.554884	4.93238	8.12e-07	1.1e-05	Metazoa_SRP
ENSG00000156535	1409.73	-1.51136	0.306499	-4.93104	8.18e-07	1.11e-05	CD109
ENSG00000134769	123.205	-1.72493	0.349855	-4.93042	8.21e-07	1.11e-05	DTNA
ENSG00000246859	166.675	-1.05736	0.214597	-4.9272	8.34e-07	1.13e-05	STARD4-AS1
ENSG00000280153	468.884	-1.853	0.376319	-4.92402	8.48e-07	1.14e-05	RP11-876N24.3
ENSG00000108582	9196.56	1.32262	0.268777	4.92087	8.62e-07	1.16e-05	CPD
ENSG00000135114	114.398	2.16695	0.440572	4.91849	8.72e-07	1.17e-05	OASL
ENSG00000272842	65.1674	-1.47705	0.300344	-4.91786	8.75e-07	1.18e-05	RP11-513M16.7
ENSG00000250771	180.64	2.06621	0.420512	4.91356	8.94e-07	1.2e-05	RP11-153M7.3
ENSG00000219039	22.4012	4.01034	0.81635	4.91252	8.99e-07	1.21e-05	AC005102.1
ENSG00000250802	59.5767	-2.64985	0.539916	-4.90789	9.21e-07	1.23e-05	ZBED3-AS1
ENSG00000225434	231.475	-1.35377	0.275985	-4.90525	9.33e-07	1.25e-05	LINC01504
ENSG00000049323	32.1477	-4.37121	0.891966	-4.90065	9.55e-07	1.28e-05	LTBP1
ENSG00000254054	54.9058	-2.57891	0.526468	-4.89851	9.66e-07	1.29e-05	RP11-156K13.3
ENSG00000182162	861.674	-1.79029	0.365937	-4.89234	9.96e-07	1.33e-05	P2RY8
ENSG00000130598	141.45	-2.15595	0.441394	-4.88441	1.04e-06	1.38e-05	TNNI2
ENSG00000151914	594.259	-1.35609	0.277647	-4.88422	1.04e-06	1.38e-05	DST
ENSG00000235321	26.2647	-2.86132	0.587385	-4.87128	1.11e-06	1.47e-05	AC007556.3
ENSG00000048052	1289.73	-1.33179	0.273649	-4.86679	1.13e-06	1.5e-05	HDAC9
ENSG00000125246	241.344	-1.22465	0.251821	-4.86317	1.16e-06	1.53e-05	CLYBL
ENSG00000093134	122.297	3.00597	0.618476	4.86028	1.17e-06	1.55e-05	VNN3
ENSG00000196954	4316.36	1.08066	0.222342	4.86038	1.17e-06	1.55e-05	CASP4
ENSG00000137507	210.264	2.84195	0.585107	4.85714	1.19e-06	1.57e-05	LRRC32
ENSG00000050344	1849.23	1.44769	0.29842	4.85118	1.23e-06	1.62e-05	NFE2L3
ENSG00000111452	168.404	-1.70011	0.350584	-4.84938	1.24e-06	1.63e-05	ADGRD1
ENSG00000181523	2216.65	-1.21143	0.249834	-4.84894	1.24e-06	1.63e-05	SGSH
ENSG00000134028	16291.9	1.65917	0.342519	4.84403	1.27e-06	1.67e-05	ADAMDEC1
ENSG00000175544	147.046	-1.56054	0.322485	-4.83911	1.3e-06	1.7e-05	CABP4
ENSG00000163606	66.0572	-2.79719	0.578395	-4.83612	1.32e-06	1.73e-05	CD200R1
ENSG00000128590	2516.36	1.11405	0.230522	4.83272	1.35e-06	1.75e-05	DNAJB9
ENSG00000131669	2908.71	1.15711	0.239434	4.83268	1.35e-06	1.75e-05	NINJ1
ENSG00000109881	73.5941	-1.19828	0.247946	-4.83281	1.35e-06	1.75e-05	CCDC34
ENSG00000115648	26.9784	-3.31009	0.685463	-4.82899	1.37e-06	1.79e-05	MLPH
ENSG00000109819	12.4247	-4.55676	0.94495	-4.82222	1.42e-06	1.84e-05	PPARGC1A
ENSG00000204044	353.367	2.25062	0.467029	4.81901	1.44e-06	1.87e-05	RP11-465L10.10
ENSG00000253522	705.086	1.23818	0.256968	4.81843	1.45e-06	1.87e-05	MIR3142HG
ENSG00000103196	400.15	2.00697	0.416576	4.81777	1.45e-06	1.88e-05	CRISPLD2
ENSG00000231346	91.6117	-1.58424	0.328945	-4.81613	1.46e-06	1.89e-05	LINC01160
ENSG00000250041	55.4472	-1.89765	0.394021	-4.81611	1.46e-06	1.89e-05	CTD-2003C8.2
ENSG00000117091	8108.46	1.39349	0.290058	4.80418	1.55e-06	1.99e-05	CD48
ENSG00000165507	104.963	1.03161	0.2148	4.80264	1.57e-06	2.01e-05	C10orf10
ENSG00000151240	38.5176	-2.44647	0.509418	-4.80248	1.57e-06	2.01e-05	DIP2C
ENSG00000255823	196.258	1.44548	0.301033	4.80172	1.57e-06	2.01e-05	MTRNR2L8
ENSG00000162458	16.2659	-5.07022	1.05605	-4.80111	1.58e-06	2.02e-05	FBLIM1
ENSG00000179431	35.2595	2.27519	0.473903	4.80095	1.58e-06	2.02e-05	FJX1
ENSG00000104081	2124.21	-1.71401	0.35731	-4.797	1.61e-06	2.06e-05	BMF
ENSG00000070669	779.441	1.16262	0.242535	4.79363	1.64e-06	2.09e-05	ASNS
ENSG00000130592	16301.1	-1.71322	0.357464	-4.79272	1.65e-06	2.1e-05	LSP1
ENSG00000147872	4170.5	-1.51223	0.315596	-4.79167	1.65e-06	2.11e-05	PLIN2
ENSG00000260729	71.8501	-1.81302	0.379091	-4.78253	1.73e-06	2.2e-05	RP11-106M3.2
ENSG00000170955	162.496	1.32772	0.277908	4.77755	1.77e-06	2.25e-05	PRKCDBP
ENSG00000196460	52.3076	3.74012	0.783924	4.77103	1.83e-06	2.32e-05	RFX8
ENSG00000172322	4051.19	-1.99181	0.417547	-4.77028	1.84e-06	2.32e-05	CLEC12A
ENSG00000071967	2149.53	-1.75649	0.368574	-4.76563	1.88e-06	2.37e-05	CYBRD1
ENSG00000213876	209.91	-1.77917	0.373684	-4.76117	1.92e-06	2.42e-05	RPL7AP64
ENSG00000165029	15038.5	1.30705	0.274684	4.75839	1.95e-06	2.45e-05	ABCA1
ENSG00000166949	618.442	-1.82764	0.384133	-4.75783	1.96e-06	2.46e-05	SMAD3
ENSG00000157470	60.8488	-2.13949	0.449771	-4.75684	1.97e-06	2.47e-05	FAM81A
ENSG00000155304	3652.52	1.18667	0.249514	4.75591	1.98e-06	2.47e-05	HSPA13
ENSG00000134532	79.0267	3.82039	0.803966	4.75193	2.01e-06	2.52e-05	SOX5
ENSG00000171766	378.156	-2.00874	0.422794	-4.75111	2.02e-06	2.53e-05	GATM
ENSG00000126353	1584.12	1.72921	0.364908	4.73876	2.15e-06	2.68e-05	CCR7
ENSG00000279801	15.4391	-3.35429	0.708019	-4.73757	2.16e-06	2.69e-05	RP11-75C10.6
ENSG00000269711	20.8087	3.98007	0.840277	4.73662	2.17e-06	2.7e-05	CTD-3214H19.16
ENSG00000149418	844.375	-1.80889	0.381939	-4.73606	2.18e-06	2.71e-05	ST14
ENSG00000145708	18.0519	-3.95302	0.834949	-4.73445	2.2e-06	2.72e-05	CRHBP
ENSG00000178607	2595.04	1.20573	0.254787	4.73229	2.22e-06	2.75e-05	ERN1
ENSG00000073756	2707.76	4.73628	1.00211	4.72633	2.29e-06	2.83e-05	PTGS2
ENSG00000171517	86.7191	6.43118	1.36138	4.72402	2.31e-06	2.86e-05	LPAR3
ENSG00000159784	136.677	-1.94262	0.411237	-4.72385	2.31e-06	2.86e-05	FAM131B
ENSG00000183722	85.1312	2.00467	0.42453	4.72208	2.33e-06	2.88e-05	LHFP
ENSG00000197982	526.924	1.46289	0.310249	4.7152	2.41e-06	2.97e-05	C1orf122
ENSG00000164066	72.9245	-1.47674	0.313635	-4.70846	2.5e-06	3.07e-05	INTU
ENSG00000087076	196.181	-1.58931	0.338064	-4.70122	2.59e-06	3.17e-05	HSD17B14
ENSG00000165238	15.3491	2.89608	0.616591	4.69693	2.64e-06	3.24e-05	WNK2
ENSG00000165695	92.7524	2.18296	0.464882	4.69572	2.66e-06	3.25e-05	AK8
ENSG00000172349	1645.48	-1.06208	0.226502	-4.68907	2.74e-06	3.36e-05	IL16
ENSG00000164116	165.059	-2.29386	0.489591	-4.68525	2.8e-06	3.41e-05	GUCY1A3
ENSG00000188215	648.58	1.04014	0.222003	4.68526	2.8e-06	3.41e-05	DCUN1D3
ENSG00000090924	932.755	1.29995	0.277508	4.68437	2.81e-06	3.42e-05	PLEKHG2
ENSG00000185338	26.8225	2.40267	0.513063	4.68299	2.83e-06	3.44e-05	SOCS1
ENSG00000150347	3092.5	1.54164	0.32926	4.68213	2.84e-06	3.46e-05	ARID5B
ENSG00000151704	270.648	-2.05187	0.438632	-4.67787	2.9e-06	3.53e-05	KCNJ1
ENSG00000158481	361.105	-1.50168	0.321456	-4.67149	2.99e-06	3.62e-05	CD1C
ENSG00000162643	12.823	4.33227	0.928621	4.66527	3.08e-06	3.73e-05	WDR63
ENSG00000235848	20.8657	2.28987	0.490867	4.66495	3.09e-06	3.73e-05	RMDN2-AS1
ENSG00000196405	8476.87	-1.97955	0.424351	-4.66489	3.09e-06	3.73e-05	EVL
ENSG00000137880	168.109	-1.31755	0.282513	-4.66368	3.11e-06	3.75e-05	GCHFR
ENSG00000108179	3148.7	1.01499	0.21765	4.66339	3.11e-06	3.75e-05	PPIF
ENSG00000111962	179.494	-1.55987	0.334784	-4.65934	3.17e-06	3.82e-05	UST
ENSG00000273472	46.695	1.60822	0.345322	4.65715	3.21e-06	3.85e-05	RP11-102N12.3
ENSG00000134460	296.317	5.16725	1.10993	4.65546	3.23e-06	3.88e-05	IL2RA
ENSG00000066926	1317.78	-1.01521	0.218119	-4.6544	3.25e-06	3.9e-05	FECH
ENSG00000117115	289.96	-1.9904	0.428018	-4.65027	3.31e-06	3.97e-05	PADI2
ENSG00000142494	198.407	-2.74845	0.59213	-4.64164	3.46e-06	4.13e-05	SLC47A1
ENSG00000104450	201.958	1.02688	0.221703	4.63177	3.63e-06	4.32e-05	SPAG1
ENSG00000095209	3037.68	1.08811	0.235169	4.62694	3.71e-06	4.41e-05	TMEM38B
ENSG00000164904	168.897	-1.26398	0.27339	-4.62335	3.78e-06	4.49e-05	ALDH7A1
ENSG00000226564	43.3959	1.9679	0.425822	4.62142	3.81e-06	4.52e-05	FTH1P20
ENSG00000272821	641.936	1.56798	0.339861	4.61359	3.96e-06	4.69e-05	CTA-384D8.36
ENSG00000176170	1274.86	1.38304	0.299963	4.6107	4.01e-06	4.75e-05	SPHK1
ENSG00000161835	168.728	1.5824	0.343266	4.60984	4.03e-06	4.77e-05	GRASP
ENSG00000177989	704.269	1.69854	0.368602	4.60806	4.06e-06	4.8e-05	ODF3B
ENSG00000153208	3966.04	1.27249	0.276482	4.60244	4.18e-06	4.93e-05	MERTK
ENSG00000273669	27.847	-2.53506	0.550957	-4.6012	4.2e-06	4.95e-05	RP11-405M12.4
ENSG00000160752	5464.37	1.08693	0.236343	4.59893	4.25e-06	5.01e-05	FDPS
ENSG00000167105	10.0016	4.7127	1.02529	4.59646	4.3e-06	5.06e-05	TMEM92
ENSG00000123685	82.1208	2.18156	0.475407	4.58882	4.46e-06	5.23e-05	BATF3
ENSG00000231858	38.5222	3.10727	0.677431	4.58684	4.5e-06	5.27e-05	AC067945.4
ENSG00000136826	338.877	-1.89985	0.414364	-4.58498	4.54e-06	5.31e-05	KLF4
ENSG00000139329	18.343	-2.44249	0.533275	-4.58016	4.65e-06	5.42e-05	LUM
ENSG00000196155	139.942	-1.08948	0.238291	-4.57205	4.83e-06	5.63e-05	PLEKHG4
ENSG00000137070	173.462	-1.08244	0.236774	-4.57162	4.84e-06	5.63e-05	IL11RA
ENSG00000238164	513.553	-1.16692	0.255335	-4.57015	4.87e-06	5.67e-05	RP3-395M20.8
ENSG00000173110	435.649	1.37968	0.302079	4.56729	4.94e-06	5.73e-05	HSPA6
ENSG00000139567	1023.25	1.38435	0.303455	4.56196	5.07e-06	5.87e-05	ACVRL1
ENSG00000102580	9588.97	1.0241	0.224528	4.56112	5.09e-06	5.89e-05	DNAJC3
ENSG00000169385	199.417	2.15503	0.473089	4.55523	5.23e-06	6.04e-05	RNASE2
ENSG00000107731	113.715	-1.8197	0.399536	-4.55453	5.25e-06	6.06e-05	UNC5B
ENSG00000259674	9.39986	-4.57878	1.00648	-4.54928	5.38e-06	6.2e-05	RP11-356M20.1
ENSG00000109929	3915.27	1.08301	0.238534	4.54027	5.62e-06	6.47e-05	SC5D
ENSG00000172379	318.362	4.69513	1.03445	4.53876	5.66e-06	6.51e-05	ARNT2
ENSG00000162817	79.1103	2.25437	0.496926	4.53663	5.72e-06	6.56e-05	C1orf115
ENSG00000164251	13.0676	-3.57892	0.788887	-4.53667	5.71e-06	6.56e-05	F2RL1
ENSG00000125629	1958.47	1.24574	0.274734	4.53437	5.78e-06	6.62e-05	INSIG2
ENSG00000102471	133.354	1.32491	0.292205	4.53418	5.78e-06	6.62e-05	NDFIP2
ENSG00000279805	17.1285	2.66964	0.589056	4.53206	5.84e-06	6.69e-05	CTA-212A2.1
ENSG00000074935	562.24	1.09187	0.24096	4.53134	5.86e-06	6.7e-05	TUBE1
ENSG00000188070	131.755	1.03911	0.229477	4.52816	5.95e-06	6.8e-05	C11orf95
ENSG00000257242	102.281	1.59526	0.35235	4.5275	5.97e-06	6.81e-05	LINC01619
ENSG00000176788	6238.06	1.28366	0.283557	4.52699	5.98e-06	6.82e-05	BASP1
ENSG00000138411	22.5242	2.94091	0.652141	4.50962	6.49e-06	7.38e-05	HECW2
ENSG00000113083	58.225	-2.53748	0.562758	-4.50901	6.51e-06	7.39e-05	LOX
ENSG00000112769	9.17691	-4.56393	1.01284	-4.50606	6.6e-06	7.48e-05	LAMA4
ENSG00000070759	357.007	-1.33576	0.297174	-4.49488	6.96e-06	7.87e-05	TESK2
ENSG00000164674	361.748	-1.92897	0.429194	-4.49441	6.98e-06	7.88e-05	SYTL3
ENSG00000154380	191.229	1.90189	0.42402	4.48538	7.28e-06	8.19e-05	ENAH
ENSG00000198719	93.5616	2.60977	0.582078	4.48355	7.34e-06	8.25e-05	DLL1
ENSG00000258976	13.9823	3.72453	0.831525	4.47916	7.49e-06	8.4e-05	CTD-2207P18.2
ENSG00000204366	72.1685	-1.06764	0.238416	-4.47805	7.53e-06	8.43e-05	ZBTB12
ENSG00000205885	136.172	2.19829	0.490964	4.4775	7.55e-06	8.45e-05	C1RL-AS1
ENSG00000107537	539.329	-1.20688	0.269682	-4.4752	7.63e-06	8.52e-05	PHYH
ENSG00000225062	13.6056	3.52662	0.788248	4.474	7.68e-06	8.56e-05	CATIP-AS1
ENSG00000136630	735.294	1.20941	0.270679	4.46807	7.89e-06	8.79e-05	HLX
ENSG00000198805	3305.69	1.02785	0.230056	4.46783	7.9e-06	8.8e-05	PNP
ENSG00000149809	164.421	1.1847	0.265466	4.4627	8.09e-06	9e-05	TM7SF2
ENSG00000197046	148.295	-1.22524	0.274593	-4.462	8.12e-06	9.02e-05	SIGLEC15
ENSG00000227591	18.5834	2.52858	0.566883	4.4605	8.18e-06	9.07e-05	RP1-28O10.1
ENSG00000280247	9.52971	4.65098	1.04318	4.45845	8.26e-06	9.15e-05	AC005578.3
ENSG00000033867	3827.27	1.02847	0.230772	4.45666	8.32e-06	9.21e-05	SLC4A7
ENSG00000219507	29.7441	1.65385	0.371172	4.45574	8.36e-06	9.25e-05	FTH1P8
ENSG00000214063	677.175	-1.03724	0.232945	-4.45275	8.48e-06	9.35e-05	TSPAN4
ENSG00000243649	597.274	3.80681	0.855565	4.44947	8.61e-06	9.49e-05	CFB
ENSG00000224995	9.00658	-5.16447	1.16206	-4.44424	8.82e-06	9.7e-05	LINC01526
ENSG00000267194	31.1563	-2.50363	0.563539	-4.44269	8.88e-06	9.75e-05	RP1-193H18.2
ENSG00000105509	11.8713	3.93828	0.886648	4.44176	8.92e-06	9.79e-05	HAS1
ENSG00000185339	680.111	-1.51367	0.341077	-4.43792	9.08e-06	9.95e-05	TCN2
ENSG00000133216	887.795	-1.37395	0.31108	-4.41672	1e-05	0.000109236	EPHB2
ENSG00000128973	1180.77	-1.17917	0.26723	-4.41255	1.02e-05	0.000111142	CLN6
ENSG00000274307	55.3076	-2.04594	0.463808	-4.41116	1.03e-05	0.000111712	RP11-345J18.2
ENSG00000221887	8.49398	3.68497	0.835511	4.41044	1.03e-05	0.000112016	HMSD
ENSG00000136732	823.106	1.49992	0.340109	4.4101	1.03e-05	0.000112115	GYPC
ENSG00000107338	93.7384	-1.73213	0.3928	-4.4097	1.04e-05	0.000112251	SHB
ENSG00000177614	118.318	-2.77065	0.628365	-4.40929	1.04e-05	0.000112318	PGBD5
ENSG00000260517	49.9652	-1.8575	0.421531	-4.40656	1.05e-05	0.000113595	RP11-426C22.5
ENSG00000175445	29273.2	-1.79056	0.40645	-4.40536	1.06e-05	0.000114151	LPL
ENSG00000087301	545.195	-1.0019	0.227475	-4.40442	1.06e-05	0.000114497	TXNDC16
ENSG00000169710	3464.89	1.22743	0.278716	4.40387	1.06e-05	0.000114714	FASN
ENSG00000181754	32.9701	-1.35149	0.307176	-4.39974	1.08e-05	0.000116846	AMIGO1
ENSG00000167207	1505.36	1.00108	0.227654	4.39739	1.1e-05	0.00011789	NOD2
ENSG00000189129	21.6685	-2.33719	0.532054	-4.39277	1.12e-05	0.000120345	PLAC9
ENSG00000279491	30.3787	2.18737	0.4982	4.39055	1.13e-05	0.000121343	RP11-810P12.7
ENSG00000004846	16.2681	2.76911	0.631328	4.38617	1.15e-05	0.000123654	ABCB5
ENSG00000197632	366.68	3.92123	0.89436	4.3844	1.16e-05	0.000124584	SERPINB2
ENSG00000078098	16.415	-3.56949	0.814163	-4.38424	1.16e-05	0.000124595	FAP
ENSG00000182511	829.338	-1.13972	0.260102	-4.38182	1.18e-05	0.000125811	FES
ENSG00000156970	43.2786	-1.68362	0.384604	-4.37753	1.2e-05	0.000127836	BUB1B
ENSG00000225313	182.198	1.21619	0.277938	4.37577	1.21e-05	0.000128789	RP11-415J8.3
ENSG00000110218	886.952	1.06927	0.244841	4.36718	1.26e-05	0.000133616	PANX1
ENSG00000204262	67.9339	-1.51793	0.347961	-4.36235	1.29e-05	0.000136169	COL5A2
ENSG00000124496	2109.19	-1.09712	0.251527	-4.36185	1.29e-05	0.000136395	TRERF1
ENSG00000121933	33.6512	-2.06873	0.47498	-4.3554	1.33e-05	0.000140031	TMIGD3
ENSG00000234975	37.401	1.90585	0.438135	4.34991	1.36e-05	0.000143402	FTH1P2
ENSG00000146038	21.7572	-2.18887	0.503219	-4.34974	1.36e-05	0.000143426	DCDC2
ENSG00000125347	2568.03	1.31783	0.303269	4.34542	1.39e-05	0.000145946	IRF1
ENSG00000151150	26.0739	-2.62008	0.60298	-4.34522	1.39e-05	0.000145946	ANK3
ENSG00000167371	28.4517	2.75295	0.63354	4.34535	1.39e-05	0.000145946	PRRT2
ENSG00000148848	391.596	2.32453	0.535243	4.34294	1.41e-05	0.000147193	ADAM12
ENSG00000145860	6967.37	1.20915	0.278451	4.34241	1.41e-05	0.000147259	RNF145
ENSG00000165312	2668.89	1.85103	0.42628	4.34229	1.41e-05	0.000147259	OTUD1
ENSG00000267874	10.4438	4.77263	1.099	4.34269	1.41e-05	0.000147259	CTD-2527I21.9
ENSG00000132589	2597.72	1.00771	0.232195	4.33994	1.43e-05	0.000148567	FLOT2
ENSG00000112414	42.1795	-2.38706	0.550374	-4.33716	1.44e-05	0.000150361	ADGRG6
ENSG00000184005	209.424	1.06044	0.244706	4.33352	1.47e-05	0.000152679	ST6GALNAC3
ENSG00000261097	10.2328	3.71198	0.856553	4.33363	1.47e-05	0.000152679	LINC00563
ENSG00000223361	63.3726	1.50458	0.347256	4.33276	1.47e-05	0.000153016	FTH1P10
ENSG00000120129	1178.65	1.45732	0.336341	4.33286	1.47e-05	0.000153016	DUSP1
ENSG00000198355	1892.01	1.18677	0.274192	4.32825	1.5e-05	0.000155895	PIM3
ENSG00000162772	4271.36	-1.61682	0.37467	-4.31531	1.59e-05	0.000164598	ATF3
ENSG00000175066	1964.76	1.77553	0.411544	4.31432	1.6e-05	0.000165231	GK5
ENSG00000244274	56.6167	1.37545	0.318908	4.313	1.61e-05	0.000166118	DBNDD2
ENSG00000259207	167.667	1.36982	0.317639	4.31249	1.61e-05	0.000166399	ITGB3
ENSG00000157617	639.924	-1.142	0.265101	-4.30778	1.65e-05	0.000169461	C2CD2
ENSG00000237732	29.0271	2.14119	0.497203	4.30646	1.66e-05	0.000170265	AC010980.2
ENSG00000162591	82.9616	-1.98017	0.46075	-4.29772	1.73e-05	0.000177007	MEGF6
ENSG00000123983	9232.76	1.00564	0.2346	4.28664	1.81e-05	0.000185724	ACSL3
ENSG00000224186	68.4645	-1.21061	0.282431	-4.2864	1.82e-05	0.000185813	C5orf66
ENSG00000167264	761.763	-1.01414	0.236687	-4.28471	1.83e-05	0.000187111	DUS2
ENSG00000256967	31.836	2.60367	0.608154	4.28127	1.86e-05	0.000189686	RP11-273B20.1
ENSG00000135503	3590.63	1.09407	0.25567	4.27922	1.88e-05	0.000191321	ACVR1B
ENSG00000233038	1288.85	-1.13597	0.265584	-4.27725	1.89e-05	0.000192907	AC011899.9
ENSG00000147576	162.368	-1.6301	0.381499	-4.27289	1.93e-05	0.000196118	ADHFE1
ENSG00000177301	54.6101	-1.74458	0.409517	-4.26011	2.04e-05	0.000207173	KCNA2
ENSG00000167588	62.6644	-1.48274	0.348121	-4.25926	2.05e-05	0.000207834	GPD1
ENSG00000145428	257.827	1.26641	0.297458	4.25745	2.07e-05	0.000209271	RNF175
ENSG00000063127	103.903	-1.23534	0.290802	-4.24804	2.16e-05	0.000217854	SLC6A16
ENSG00000171101	294.706	-1.63415	0.384803	-4.24673	2.17e-05	0.000219	SIGLEC17P
ENSG00000125618	204.906	-1.03605	0.244217	-4.24234	2.21e-05	0.00022252	PAX8
ENSG00000168758	141.046	1.71291	0.403815	4.24182	2.22e-05	0.000222902	SEMA4C
ENSG00000185436	362.904	-1.02817	0.242506	-4.23977	2.24e-05	0.000224674	IFNLR1
ENSG00000116574	2818.11	1.35798	0.320871	4.23216	2.31e-05	0.000232005	RHOU
ENSG00000173926	114.299	1.18383	0.27988	4.22978	2.34e-05	0.000234324	MARCHF3
ENSG00000198648	569.621	-1.1603	0.274361	-4.22911	2.35e-05	0.000234749	STK39
ENSG00000133657	30227.5	1.53189	0.362251	4.2288	2.35e-05	0.000234922	ATP13A3
ENSG00000170458	30058.7	1.38681	0.328021	4.22781	2.36e-05	0.000235678	CD14
ENSG00000126759	652.257	1.63495	0.386728	4.22765	2.36e-05	0.000235712	CFP
ENSG00000108932	1575.54	1.34028	0.317176	4.22567	2.38e-05	0.000237648	SLC16A6
ENSG00000163395	157.261	2.67952	0.63482	4.22091	2.43e-05	0.000242429	IGFN1
ENSG00000249825	32.4413	-2.22535	0.527702	-4.21706	2.48e-05	0.000246168	CTD-2201I18.1
ENSG00000126264	712.248	-1.34293	0.318542	-4.21587	2.49e-05	0.000247326	HCST
ENSG00000138771	33.5123	2.71408	0.644378	4.21194	2.53e-05	0.000251367	SHROOM3
ENSG00000130396	527.449	1.30833	0.310712	4.21076	2.55e-05	0.000252376	AFDN
ENSG00000087303	44.3429	1.74372	0.414812	4.20363	2.63e-05	0.000260161	NID2
ENSG00000117036	3271.76	1.19737	0.284988	4.20148	2.65e-05	0.000262326	ETV3
ENSG00000135047	40344.3	1.57888	0.375868	4.20062	2.66e-05	0.000263179	CTSL
ENSG00000166428	88.5832	-1.60679	0.382863	-4.19677	2.71e-05	0.000267209	PLD4
ENSG00000124145	2398.92	1.16171	0.277044	4.19323	2.75e-05	0.000271096	SDC4
ENSG00000228594	55.8846	-1.33608	0.319242	-4.18517	2.85e-05	0.000279413	FNDC10
ENSG00000158470	12496.9	1.33913	0.320259	4.1814	2.9e-05	0.000283922	B4GALT5
ENSG00000011028	133.298	-2.05544	0.491858	-4.17894	2.93e-05	0.000286674	MRC2
ENSG00000140743	438.821	-1.00801	0.241474	-4.1744	2.99e-05	0.000292109	CDR2
ENSG00000158234	709.646	-1.18241	0.283399	-4.17223	3.02e-05	0.000294724	FAIM
ENSG00000117691	383.459	-1.13192	0.271428	-4.17025	3.04e-05	0.000296957	NENF
ENSG00000105501	141.99	2.0375	0.488705	4.16918	3.06e-05	0.00029817	SIGLEC5
ENSG00000152661	41.4912	-3.58489	0.860822	-4.1645	3.12e-05	0.000304003	GJA1
ENSG00000251349	8.90779	3.80524	0.914296	4.16193	3.16e-05	0.000307007	MSANTD3-TMEFF1
ENSG00000236700	1971.9	-1.69688	0.408498	-4.15395	3.27e-05	0.00031689	LINC01010
ENSG00000162747	16.9442	2.11241	0.508626	4.15316	3.28e-05	0.0003178	FCGR3B
ENSG00000188372	132.72	1.94506	0.468688	4.15001	3.32e-05	0.000321272	ZP3
ENSG00000188404	889.422	-1.30991	0.31573	-4.14882	3.34e-05	0.000322663	SELL
ENSG00000233980	12.7796	2.60959	0.629013	4.14871	3.34e-05	0.000322663	FDPSP2
ENSG00000100031	177.203	1.39559	0.336467	4.14777	3.36e-05	0.000323678	GGT1
ENSG00000269959	9.22891	5.2128	1.25769	4.14475	3.4e-05	0.000327599	SPACA6P-AS
ENSG00000231160	32.0812	-1.59232	0.384233	-4.14416	3.41e-05	0.000328259	KLF3-AS1
ENSG00000282386	59.9017	1.52025	0.367757	4.13385	3.57e-05	0.000342154	RP11-422P24.12
ENSG00000278869	20.3173	2.80988	0.680189	4.13103	3.61e-05	0.000346187	CITF22-49E9.3
ENSG00000004660	835.269	-1.3965	0.338233	-4.12881	3.65e-05	0.000349144	CAMKK1
ENSG00000137877	281.092	1.07926	0.261901	4.12088	3.77e-05	0.000360355	SPTBN5
ENSG00000115525	2499.12	-1.16798	0.283811	-4.11534	3.87e-05	0.000368474	ST3GAL5
ENSG00000134243	6668.28	-1.24331	0.302228	-4.11381	3.89e-05	0.000370728	SORT1
ENSG00000151692	35.3678	-1.46183	0.355607	-4.11079	3.94e-05	0.000374965	RNF144A
ENSG00000117016	216.774	1.50433	0.365976	4.11045	3.95e-05	0.000375087	RIMS3
ENSG00000176490	83.861	-1.68409	0.4097	-4.11055	3.95e-05	0.000375087	DIRAS1
ENSG00000103888	937.691	4.05877	0.988605	4.10556	4.03e-05	0.000382681	CEMIP
ENSG00000254703	53.1659	-1.0353	0.252467	-4.10074	4.12e-05	0.00038941	SENCR
ENSG00000137767	3885.3	1.11996	0.273179	4.09971	4.14e-05	0.000390479	SQRDL
ENSG00000251194	135.83	1.61027	0.393067	4.09667	4.19e-05	0.000394971	RP1-68D18.2
ENSG00000143771	1503.18	1.01593	0.248125	4.09443	4.23e-05	0.000398136	CNIH4
ENSG00000184985	31.3815	2.27247	0.555172	4.09328	4.25e-05	0.000399893	SORCS2
ENSG00000197381	1779.84	1.30048	0.317732	4.09301	4.26e-05	0.000400128	ADARB1
ENSG00000100100	861.306	-1.66473	0.40728	-4.08743	4.36e-05	0.000409185	PIK3IP1
ENSG00000232187	27.7485	1.71209	0.418882	4.08728	4.36e-05	0.000409222	FTH1P7
ENSG00000270959	71.7052	1.51136	0.370099	4.08367	4.43e-05	0.000414698	LPP-AS2
ENSG00000116396	170.354	-1.12607	0.276226	-4.07664	4.57e-05	0.000426709	KCNC4
ENSG00000197813	54.1829	-1.37309	0.337141	-4.07275	4.65e-05	0.000433188	CTC-301O7.4
ENSG00000138496	2986.27	1.05124	0.258247	4.07066	4.69e-05	0.000436833	PARP9
ENSG00000173281	633.564	1.17314	0.288235	4.07007	4.7e-05	0.000437707	PPP1R3B
ENSG00000151725	240.654	-1.5242	0.374881	-4.06583	4.79e-05	0.000444743	CENPU
ENSG00000255092	13.9251	3.07858	0.757797	4.06254	4.85e-05	0.000450315	RP11-58K22.4
ENSG00000101003	191.008	-1.16193	0.286099	-4.06129	4.88e-05	0.000452478	GINS1
ENSG00000242960	8.71732	3.19262	0.787386	4.0547	5.02e-05	0.000463617	FTH1P23
ENSG00000250548	74.8963	2.14848	0.530801	4.04762	5.17e-05	0.000476556	RP11-47I22.2
ENSG00000267293	22.4442	1.94311	0.480233	4.04618	5.21e-05	0.000479221	RP11-8H2.1
ENSG00000177575	36438.9	1.86073	0.460172	4.04355	5.26e-05	0.000483833	CD163
ENSG00000178146	44.1366	2.54115	0.628518	4.04309	5.28e-05	0.000484373	RP1-232L22__B.1
ENSG00000077063	14.239	-3.43963	0.850802	-4.04281	5.28e-05	0.000484566	CTTNBP2
ENSG00000232629	211.851	-1.71301	0.423907	-4.041	5.32e-05	0.000487359	HLA-DQB2
ENSG00000112299	1204.37	1.96911	0.487279	4.04103	5.32e-05	0.000487359	VNN1
ENSG00000188707	99.3217	1.10996	0.274718	4.04036	5.34e-05	0.000488311	ZBED6CL
ENSG00000197445	6.713	-4.68908	1.16112	-4.0384	5.38e-05	0.000491873	C16orf47
ENSG00000145358	17.5078	-4.1076	1.01739	-4.03737	5.41e-05	0.000493758	DDIT4L
ENSG00000165125	33.2871	-2.34283	0.581366	-4.02988	5.58e-05	0.000508658	TRPV6
ENSG00000145431	1036.34	-1.7287	0.429026	-4.02935	5.59e-05	0.000509524	PDGFC
ENSG00000235257	20.3646	-1.72734	0.428834	-4.02799	5.63e-05	0.000512198	ITGA9-AS1
ENSG00000130413	22.6073	2.13458	0.530133	4.02649	5.66e-05	0.000514904	STK33
ENSG00000270390	8.81578	3.77181	0.938641	4.01837	5.86e-05	0.000531812	RP11-470B22.1
ENSG00000260526	63.2592	-1.0943	0.272394	-4.01732	5.89e-05	0.000533895	RP11-73K9.2
ENSG00000128039	1518.36	-1.1499	0.286324	-4.01608	5.92e-05	0.000536127	SRD5A3
ENSG00000117020	1722.55	1.00614	0.251022	4.0082	6.12e-05	0.000552839	AKT3
ENSG00000101220	394.619	-1.1451	0.285871	-4.00564	6.18e-05	0.000558244	C20orf27
ENSG00000104689	740.095	1.10141	0.275102	4.00366	6.24e-05	0.000562649	TNFRSF10A
ENSG00000232043	41.1809	1.70121	0.42494	4.00341	6.24e-05	0.000562928	RP4-530I15.9
ENSG00000251136	236.6	1.17341	0.293142	4.00287	6.26e-05	0.000563927	RP11-37B2.1
ENSG00000135407	368.282	1.7834	0.445676	4.00155	6.29e-05	0.000566468	AVIL
ENSG00000167851	557.122	-1.09427	0.273489	-4.00116	6.3e-05	0.00056709	CD300A
ENSG00000213949	60.8223	2.4586	0.614521	4.00084	6.31e-05	0.000567564	ITGA1
ENSG00000233382	31.7081	-1.34717	0.336851	-3.9993	6.35e-05	0.000570952	NKAPP1
ENSG00000256660	174.41	-2.04575	0.512136	-3.99455	6.48e-05	0.000580958	CLEC12B
ENSG00000182871	64.8519	-1.53055	0.383286	-3.99323	6.52e-05	0.000583881	COL18A1
ENSG00000273654	23.4461	-2.04526	0.512281	-3.99246	6.54e-05	0.000585474	CTB-52I2.4
ENSG00000254027	23.0383	-1.91088	0.478646	-3.99226	6.54e-05	0.000585651	RP11-363E6.3
ENSG00000124785	28.4986	2.09533	0.525781	3.98518	6.74e-05	0.000602092	NRN1
ENSG00000229931	25.9865	1.93783	0.486668	3.98183	6.84e-05	0.000610325	RP1-151F17.1
ENSG00000198324	339.178	-1.12224	0.282056	-3.97876	6.93e-05	0.000617586	FAM109A
ENSG00000262001	129.596	1.20219	0.302266	3.97725	6.97e-05	0.000620872	DLGAP1-AS2
ENSG00000137714	3683.84	-1.05755	0.266316	-3.97102	7.16e-05	0.000635772	FDX1
ENSG00000261504	7.45321	3.49164	0.882385	3.95705	7.59e-05	0.000670052	RP11-317P15.4
ENSG00000229331	23.2989	3.3495	0.846587	3.95647	7.61e-05	0.000671301	GK-IT1
ENSG00000052802	6564.74	1.08435	0.274298	3.95318	7.71e-05	0.000678833	MSMO1
ENSG00000181649	40.1218	1.69289	0.428588	3.94991	7.82e-05	0.000687426	PHLDA2
ENSG00000128045	20.4526	-3.33962	0.845821	-3.94837	7.87e-05	0.000690775	RASL11B
ENSG00000119138	1482.76	1.14468	0.290287	3.94326	8.04e-05	0.000703091	KLF9
ENSG00000203747	15334.8	1.35895	0.344723	3.94216	8.08e-05	0.00070596	FCGR3A
ENSG00000116133	7369.83	1.15905	0.294073	3.94137	8.1e-05	0.000707897	DHCR24
ENSG00000134954	2011.56	1.58585	0.402709	3.93797	8.22e-05	0.000717646	ETS1
ENSG00000128165	38.0662	2.49099	0.633344	3.93308	8.39e-05	0.000730494	ADM2
ENSG00000170891	16.617	-2.73785	0.696222	-3.93243	8.41e-05	0.000731688	CYTL1
ENSG00000144406	14.4379	-2.80514	0.713503	-3.93151	8.44e-05	0.000734118	UNC80
ENSG00000112137	525.315	-1.10218	0.280497	-3.9294	8.52e-05	0.000739838	PHACTR1
ENSG00000274286	154.712	-1.69459	0.432118	-3.92158	8.8e-05	0.000762675	ADRA2B
ENSG00000139318	4461.48	1.11078	0.283248	3.92158	8.8e-05	0.000762675	DUSP6
ENSG00000166250	27.3093	-1.56474	0.399422	-3.91751	8.95e-05	0.000774835	CLMP
ENSG00000161944	131.742	-1.33066	0.339957	-3.91419	9.07e-05	0.000784271	ASGR2
ENSG00000272666	60.0587	1.9428	0.49636	3.91409	9.07e-05	0.000784271	CTA-384D8.35
ENSG00000146416	88.2023	-1.11053	0.284014	-3.91011	9.23e-05	0.000796499	AIG1
ENSG00000269553	33.239	-1.48762	0.381025	-3.90425	9.45e-05	0.000815201	U62631.5
ENSG00000253891	16.5207	3.98679	1.02156	3.90265	9.51e-05	0.000819339	RP11-203E8.1
ENSG00000166582	273.301	-1.18255	0.303063	-3.90199	9.54e-05	0.000821144	CENPV
ENSG00000083857	16.9897	-3.37203	0.864805	-3.89918	9.65e-05	0.000830307	FAT1
ENSG00000235770	112.334	-2.42025	0.620954	-3.89764	9.71e-05	0.000834755	LINC00607
ENSG00000025434	6070.26	1.10277	0.282944	3.89749	9.72e-05	0.000834842	NR1H3
ENSG00000119673	433.825	-1.03611	0.265961	-3.89571	9.79e-05	0.000840121	ACOT2
ENSG00000236345	11.52	-2.56914	0.659691	-3.89447	9.84e-05	0.000843581	RP11-59D5__B.2
ENSG00000163633	111.332	-1.25693	0.322944	-3.89212	9.94e-05	0.000849613	C4orf36
ENSG00000254162	17.0214	2.33609	0.601238	3.88546	0.000102135	0.000871438	RP11-48B3.3
ENSG00000145147	10.4985	-2.99902	0.77196	-3.88494	0.000102357	0.000872884	SLIT2
ENSG00000256806	36.2267	-1.52767	0.393362	-3.88362	0.000102912	0.000876721	C17orf100
ENSG00000103056	43.7542	-1.59137	0.410462	-3.87701	0.000105747	0.000897664	SMPD3
ENSG00000103485	81.017	-1.27303	0.32873	-3.87257	0.000107693	0.000911404	QPRT
ENSG00000234425	29.8088	-1.75765	0.454037	-3.87117	0.000108316	0.000915745	RP11-528G1.2
ENSG00000236577	29.8738	-1.61787	0.418098	-3.8696	0.000109012	0.000920236	SNRPGP14
ENSG00000100321	132.1	-1.34044	0.346431	-3.86929	0.000109153	0.000920958	SYNGR1
ENSG00000189221	636.291	3.05475	0.790134	3.86612	0.000110582	0.000930197	MAOA
ENSG00000273226	68.0037	-1.25102	0.323643	-3.86543	0.000110895	0.000932355	RP11-513M16.8
ENSG00000101187	178.171	1.26762	0.3284	3.85999	0.000113393	0.000951923	SLCO4A1
ENSG00000125648	81.438	1.49035	0.386144	3.85958	0.000113584	0.000953041	SLC25A23
ENSG00000070729	21.8622	3.31669	0.859541	3.85868	0.000114003	0.000956075	CNGB1
ENSG00000145287	222.862	1.34342	0.34827	3.85742	0.000114592	0.000960535	PLAC8
ENSG00000104549	5182.51	1.10566	0.286724	3.85618	0.000115174	0.000964927	SQLE
ENSG00000232815	53.321	-1.54327	0.400855	-3.84994	0.000118147	0.000986866	DUX4L50
ENSG00000213889	341.468	1.21927	0.317097	3.84511	0.000120499	0.0010045	PPM1N
ENSG00000254231	15.3979	-2.50465	0.651461	-3.84466	0.000120718	0.00100582	CTD-2284J15.1
ENSG00000255240	18.2055	-2.43373	0.633927	-3.83914	0.000123468	0.0010272	RP11-142C4.6
ENSG00000249379	22.9812	-2.59826	0.677606	-3.83448	0.000125832	0.00104271	RP1-27K12.4
ENSG00000164050	52.1199	1.81524	0.473715	3.83192	0.000127145	0.00105202	PLXNB1
ENSG00000131941	18.5648	-1.9023	0.496673	-3.83008	0.000128101	0.00105888	RHPN2
ENSG00000260306	113.865	-2.17749	0.56865	-3.82922	0.000128548	0.00106205	RP11-645C24.5
ENSG00000005882	148.96	-1.00146	0.261808	-3.82518	0.000130675	0.00107802	PDK2
ENSG00000004948	6.25203	-4.03589	1.0552	-3.82477	0.000130893	0.001079	CALCR
ENSG00000125657	54.1095	1.51195	0.39531	3.82472	0.000130923	0.001079	TNFSF9
ENSG00000185507	312.497	1.27349	0.332998	3.82431	0.00013114	0.00108025	IRF7
ENSG00000003096	12.5302	-2.90531	0.76024	-3.82158	0.000132601	0.00109121	KLHL13
ENSG00000159189	1432.2	-1.20679	0.316006	-3.81886	0.000134068	0.00110219	C1QC
ENSG00000133101	28.3834	1.32017	0.346282	3.81242	0.000137612	0.00112856	CCNA1
ENSG00000232810	408.117	1.43746	0.377329	3.80957	0.000139207	0.00114107	TNF
ENSG00000270210	31.2628	2.94862	0.774129	3.80896	0.000139555	0.0011428	RP11-373D23.3
ENSG00000140853	2210.07	1.06945	0.280996	3.80593	0.000141275	0.00115632	NLRC5
ENSG00000119514	409.369	-1.48256	0.389842	-3.80297	0.00014297	0.00116852	GALNT12
ENSG00000070540	1231.8	1.25106	0.329649	3.79512	0.000147572	0.0012008	WIPI1
ENSG00000104432	131.333	1.68244	0.443426	3.79418	0.000148134	0.00120378	IL7
ENSG00000258082	39.0852	1.17701	0.310261	3.79361	0.000148474	0.00120461	RP11-443B7.3
ENSG00000254693	8.96154	2.84719	0.750621	3.79311	0.000148771	0.00120644	RP11-58K22.5
ENSG00000242193	352.665	-1.31021	0.345622	-3.79087	0.00015012	0.00121509	RP11-568K15.1
ENSG00000134569	18.6559	1.66324	0.438749	3.79086	0.000150129	0.00121509	LRP4
ENSG00000165140	19566.7	-1.53645	0.405931	-3.785	0.000153706	0.00124163	FBP1
ENSG00000147145	33.7436	3.48304	0.920335	3.78454	0.000153995	0.00124336	LPAR4
ENSG00000255189	7.90679	-3.60161	0.951792	-3.78403	0.000154308	0.00124529	GLYATL1P1
ENSG00000130487	50.4869	1.67596	0.443196	3.78154	0.000155862	0.00125661	KLHDC7B
ENSG00000072310	3096.52	1.02674	0.271667	3.77938	0.000157217	0.00126692	SREBF1
ENSG00000137098	44.0041	-1.38224	0.36576	-3.7791	0.000157399	0.00126778	SPAG8
ENSG00000172159	167.408	-1.46056	0.386594	-3.77802	0.000158079	0.00127202	FRMD3
ENSG00000228477	41.999	1.04104	0.275907	3.77314	0.000161206	0.00129604	RP3-342P20.2
ENSG00000166793	454.839	-1.40916	0.373475	-3.77312	0.000161218	0.00129604	YPEL4
ENSG00000107104	739.063	1.87536	0.497131	3.77236	0.00016171	0.00129811	KANK1
ENSG00000110944	93.0024	1.16398	0.30886	3.76862	0.000164151	0.00131565	IL23A
ENSG00000237352	32.2397	1.95977	0.520282	3.76675	0.000165387	0.00132381	LINC01358
ENSG00000155016	113.815	-1.25113	0.332194	-3.76627	0.000165703	0.0013257	CYP2U1
ENSG00000260231	157.089	1.4442	0.383584	3.76503	0.000166532	0.00133106	JHDM1D-AS1
ENSG00000100427	13.3741	-2.35861	0.626645	-3.76387	0.000167303	0.00133658	MLC1
ENSG00000240207	51.467	-1.23479	0.328112	-3.76333	0.000167669	0.00133822	RP11-379F4.4
ENSG00000119714	207.873	2.07559	0.551796	3.76152	0.000168883	0.00134598	GPR68
ENSG00000117834	9.71157	2.63904	0.70201	3.75926	0.000170418	0.00135692	SLC5A9
ENSG00000171631	316.45	1.42062	0.378221	3.75606	0.000172612	0.00137308	P2RY6
ENSG00000164440	527.403	1.59488	0.424801	3.75442	0.000173744	0.00138077	TXLNB
ENSG00000074181	294.683	1.30608	0.348632	3.74629	0.000179466	0.00142015	NOTCH3
ENSG00000266017	80.9646	-1.37565	0.367302	-3.74529	0.000180188	0.0014252	MIR4477B
ENSG00000105707	12.4512	3.19324	0.852808	3.74438	0.000180839	0.00142966	HPN
ENSG00000150054	127.856	-1.08101	0.288989	-3.74067	0.000183531	0.00144615	MPP7
ENSG00000136634	889.705	1.5903	0.425241	3.73977	0.000184192	0.00145067	IL10
ENSG00000180549	47.1412	1.37173	0.366833	3.73938	0.000184478	0.00145087	FUT7
ENSG00000279369	82.0175	-1.3501	0.361044	-3.73944	0.000184428	0.00145087	RP11-51F16.1
ENSG00000152952	60.2883	-1.46503	0.392351	-3.73397	0.000188486	0.00147961	PLOD2
ENSG00000137673	1888.28	2.42951	0.650963	3.73217	0.000189835	0.00148879	MMP7
ENSG00000164047	95.5988	-2.86107	0.766737	-3.73148	0.000190354	0.00149147	CAMP
ENSG00000279673	25.1875	2.38742	0.640821	3.72556	0.000194882	0.00152623	RP11-185E8.2
ENSG00000087085	14.0497	2.41363	0.64832	3.72289	0.000196954	0.00154101	ACHE
ENSG00000140022	42.9775	-1.72004	0.462318	-3.72048	0.000198846	0.00155362	STON2
ENSG00000278989	18.6125	-3.52595	0.948007	-3.71933	0.000199754	0.0015578	RP11-762L8.6
ENSG00000178226	119.485	-1.28263	0.344847	-3.71942	0.000199683	0.0015578	PRSS36
ENSG00000064201	339.084	-1.55616	0.418545	-3.71803	0.000200782	0.00156509	TSPAN32
ENSG00000159714	17.5861	-2.54032	0.684562	-3.71087	0.000206549	0.00160743	ZDHHC1
ENSG00000237264	31.9116	1.67307	0.45093	3.71026	0.000207044	0.00161014	FTH1P11
ENSG00000143845	49.0085	-2.39118	0.645929	-3.70192	0.000213971	0.00165706	ETNK2
ENSG00000167100	12.5787	2.14163	0.57868	3.70089	0.000214848	0.00166308	SAMD14
ENSG00000169918	34.5777	1.37272	0.37102	3.69986	0.000215715	0.00166901	OTUD7A
ENSG00000231312	307.902	-1.08474	0.29351	-3.69577	0.000219222	0.00169223	AC007246.3
ENSG00000254554	17.6158	1.82185	0.493043	3.69512	0.00021978	0.00169575	RP11-351I24.1
ENSG00000260441	12.8795	-2.39336	0.647733	-3.69498	0.000219904	0.00169592	RP11-96D1.7
ENSG00000064886	248.071	1.25738	0.340352	3.69435	0.000220447	0.00169932	CHI3L2
ENSG00000265666	54.6884	1.66497	0.450724	3.69399	0.000220759	0.00170094	RARA-AS1
ENSG00000149256	11.3005	-2.78054	0.75303	-3.69247	0.000222089	0.00170961	TENM4
ENSG00000163975	65.9333	-1.09699	0.297224	-3.69077	0.000223576	0.00171948	MELTF
ENSG00000130066	49531.3	1.39525	0.378382	3.6874	0.000226555	0.00173918	SAT1
ENSG00000233785	12.8743	2.96899	0.805759	3.68471	0.000228962	0.00175685	RP13-314C10.5
ENSG00000272250	42.7793	-1.39037	0.377764	-3.68051	0.000232766	0.00178358	RP11-346C20.4
ENSG00000266903	19.4542	2.12496	0.577487	3.67966	0.000233542	0.0017887	CTB-171A8.1
ENSG00000253930	131.785	1.04785	0.285	3.67668	0.000236291	0.00180644	RP11-1149O23.2
ENSG00000139173	105.332	-1.20048	0.326623	-3.67544	0.000237441	0.00181357	TMEM117
ENSG00000119636	38.4732	-1.24728	0.339492	-3.67397	0.000238812	0.00182125	BBOF1
ENSG00000242611	9.87169	-2.59961	0.708332	-3.67004	0.00024251	0.00184637	AC093627.8
ENSG00000165030	1917.02	1.03904	0.28343	3.66596	0.000246415	0.00187184	NFIL3
ENSG00000161544	21.8283	-1.74039	0.474862	-3.66503	0.000247307	0.00187775	CYGB
ENSG00000117090	252.049	1.31684	0.360178	3.65608	0.000256103	0.00194189	SLAMF1
ENSG00000232504	42.4723	-1.90007	0.519891	-3.65474	0.00025744	0.00195115	ST3GAL5-AS1
ENSG00000278535	191.627	-1.14082	0.312339	-3.65251	0.000259693	0.00196376	DHRS11
ENSG00000000971	11.0499	-2.19475	0.601026	-3.65168	0.000260531	0.0019692	CFH
ENSG00000166025	54.4916	-1.2346	0.338351	-3.64888	0.000263382	0.00198683	AMOTL1
ENSG00000148677	38.7066	2.36401	0.647885	3.64881	0.000263458	0.00198683	ANKRD1
ENSG00000225107	325.51	4.98327	1.36649	3.64678	0.00026555	0.0020017	AC092484.1
ENSG00000139266	510.206	1.16295	0.31918	3.64356	0.000268892	0.00202297	MARCHF9
ENSG00000240050	35.2381	1.51101	0.414765	3.64305	0.000269425	0.00202451	RP1-93H18.1
ENSG00000122786	57.7671	-1.95776	0.537666	-3.64121	0.00027136	0.0020363	CALD1
ENSG00000213366	140.266	-1.98543	0.545373	-3.6405	0.000272106	0.00204036	GSTM2
ENSG00000173621	142.103	-1.41224	0.387994	-3.63986	0.000272782	0.00204421	LRFN4
ENSG00000188042	532.126	-1.15826	0.318631	-3.6351	0.000277869	0.00207953	ARL4C
ENSG00000073060	1989.55	-1.24964	0.344179	-3.63078	0.000282568	0.00211281	SCARB1
ENSG00000186806	128.811	1.04856	0.289269	3.62487	0.000289107	0.00215398	VSIG10L
ENSG00000156127	277.612	1.12034	0.309238	3.62292	0.000291296	0.00216931	BATF
ENSG00000227376	18.8417	1.61568	0.446003	3.62258	0.000291674	0.00217117	FTH1P16
ENSG00000129028	76.2494	1.18918	0.328436	3.62074	0.000293764	0.00218574	THAP10
ENSG00000225855	1038.12	1.10805	0.306166	3.61913	0.000295599	0.00219714	RUSC1-AS1
ENSG00000187583	38.9849	1.96705	0.543898	3.61658	0.000298525	0.00221525	PLEKHN1
ENSG00000187775	279.918	1.13993	0.315275	3.61566	0.000299585	0.00222212	DNAH17
ENSG00000102878	73.0643	-1.38588	0.383377	-3.61494	0.000300417	0.00222731	HSF4
ENSG00000260317	36.136	1.73208	0.479476	3.61245	0.000303321	0.00224491	RP11-48B3.4
ENSG00000141096	24.223	-3.21623	0.890249	-3.61273	0.000302993	0.00224491	DPEP3
ENSG00000279095	172.946	1.20895	0.334664	3.61244	0.00030333	0.00224491	AC092066.1
ENSG00000198520	191.217	-1.52083	0.421108	-3.61149	0.000304438	0.00225111	C1orf228
ENSG00000005187	66.5166	-1.25892	0.348636	-3.61099	0.00030503	0.0022545	ACSM3
ENSG00000184838	67.0387	1.34371	0.37242	3.60805	0.000308509	0.00227617	PRR16
ENSG00000222179	16.0432	2.98398	0.828287	3.60259	0.000315056	0.00232038	RN7SKP26
ENSG00000135862	674.208	1.77671	0.493329	3.60146	0.000316433	0.00232641	LAMC1
ENSG00000248487	61.5618	-1.22065	0.339037	-3.60034	0.000317798	0.00233542	ABHD14A
ENSG00000139194	45.495	2.14598	0.596303	3.5988	0.000319684	0.00234824	RBP5
ENSG00000279699	12.7221	2.58901	0.719966	3.59602	0.000323124	0.00237142	RP1-102K2.9
ENSG00000137809	128.298	-2.42354	0.674766	-3.59167	0.000328569	0.0024061	ITGA11
ENSG00000224809	9.43581	-2.71886	0.757034	-3.59146	0.000328826	0.00240692	BEND3P2
ENSG00000234506	15.8619	-1.83438	0.510784	-3.59131	0.000329022	0.0024073	LINC01506
ENSG00000219665	198.719	-1.06598	0.297132	-3.58758	0.000333767	0.00244066	CTD-2006C1.2
ENSG00000123213	3119.94	-1.14557	0.319573	-3.58469	0.000337477	0.0024656	NLN
ENSG00000127328	328.357	1.01351	0.282911	3.58245	0.000340389	0.00248068	RAB3IP
ENSG00000154928	61.4278	-1.88996	0.528066	-3.57903	0.000344875	0.00251118	EPHB1
ENSG00000147180	63.9688	-1.0051	0.281153	-3.57492	0.000350334	0.00254648	ZNF711
ENSG00000134824	7829.1	1.33605	0.373957	3.57275	0.000353256	0.00256437	FADS2
ENSG00000143105	40.0145	-1.64749	0.462069	-3.56547	0.000363211	0.00263092	KCNA10
ENSG00000185669	140.624	-1.03792	0.291102	-3.56548	0.000363191	0.00263092	SNAI3
ENSG00000125845	28.099	-2.06361	0.579372	-3.5618	0.00036832	0.0026633	BMP2
ENSG00000198019	323.368	1.56812	0.440533	3.55959	0.000371439	0.00268352	FCGR1B
ENSG00000165272	44.2981	1.98848	0.558618	3.55964	0.000371362	0.00268352	AQP3
ENSG00000204520	819.539	1.0088	0.283472	3.55874	0.000372634	0.002691	MICA
ENSG00000074706	49.4121	-1.11748	0.314269	-3.55582	0.000376808	0.00271643	IPCEF1
ENSG00000239948	28.7078	1.50795	0.424311	3.55388	0.000379594	0.00273534	RN7SL368P
ENSG00000149573	75.0527	-1.27705	0.359372	-3.55358	0.000380031	0.0027373	MPZL2
ENSG00000139116	73.2993	1.15068	0.323879	3.55281	0.000381142	0.00274365	KIF21A
ENSG00000049192	21.3695	-1.72235	0.485646	-3.54651	0.000390365	0.00279486	ADAMTS6
ENSG00000178826	12.2361	2.09803	0.591816	3.54506	0.00039252	0.00280667	TMEM139
ENSG00000171094	29.37	-2.87814	0.812373	-3.54289	0.000395773	0.00282416	ALK
ENSG00000047597	9.88307	2.25934	0.638235	3.53998	0.000400161	0.00285229	XK
ENSG00000267551	31.7237	1.3392	0.37838	3.53929	0.000401202	0.00285773	AC005264.2
ENSG00000186654	25.9779	-1.43428	0.405818	-3.5343	0.00040886	0.00290608	PRR5
ENSG00000173597	31.5418	-1.97435	0.558808	-3.53314	0.000410655	0.00291635	SULT1B1
ENSG00000160447	48.2025	1.51449	0.428828	3.5317	0.000412902	0.00293106	PKN3
ENSG00000182985	1300.45	-1.12837	0.319706	-3.52939	0.000416522	0.0029555	CADM1
ENSG00000225422	59.5661	1.09322	0.310257	3.5236	0.000425723	0.00301438	RBMS1P1
ENSG00000016391	18.9575	3.0572	0.86822	3.52123	0.000429549	0.00303889	CHDH
ENSG00000203760	109.367	-1.1463	0.325667	-3.51984	0.000431808	0.0030497	CENPW
ENSG00000157514	1824.62	1.00379	0.285178	3.51986	0.000431775	0.0030497	TSC22D3
ENSG00000169436	188.431	-1.53968	0.437679	-3.51783	0.000435084	0.00306894	COL22A1
ENSG00000260244	65.7695	-2.03486	0.57878	-3.51578	0.000438465	0.00309149	RP11-588K22.2
ENSG00000225492	39.4195	3.69459	1.05201	3.51193	0.000444864	0.00313131	GBP1P1
ENSG00000041982	177.548	1.16597	0.332136	3.51052	0.000447228	0.00314132	TNC
ENSG00000005884	53.9339	-2.0231	0.576382	-3.51	0.000448105	0.00314484	ITGA3
ENSG00000135094	1585.86	-1.4812	0.422604	-3.50493	0.000456732	0.00319597	SDS
ENSG00000112290	178.08	1.83011	0.522672	3.50145	0.000462742	0.00323532	WASF1
ENSG00000103257	1008.7	1.51583	0.433139	3.49965	0.000465867	0.00325308	SLC7A5
ENSG00000277258	45.8117	1.31545	0.375923	3.49925	0.000466568	0.00325661	PCGF2
ENSG00000166928	3597.72	1.18711	0.339389	3.49779	0.000469123	0.00327034	MS4A14
ENSG00000181908	48.5545	-1.83802	0.52551	-3.49759	0.000469488	0.00327152	AP003774.4
ENSG00000269952	23.5987	2.04676	0.585348	3.49666	0.000471129	0.00328159	RP11-324I22.3
ENSG00000247400	174.49	1.01519	0.290473	3.49497	0.000474119	0.00330103	DNAJC3-AS1
ENSG00000118513	57.2398	-1.28505	0.367823	-3.49368	0.000476412	0.00331285	MYB
ENSG00000128578	276.636	1.94638	0.557956	3.48841	0.000485909	0.00336906	STRIP2
ENSG00000270980	55.8688	1.54409	0.442868	3.48656	0.000489277	0.0033896	RP11-626A5.2
ENSG00000179082	31.481	-1.72235	0.494222	-3.48496	0.000492207	0.00340713	C9orf106
ENSG00000157064	44.1073	2.79859	0.804872	3.47707	0.000506929	0.00349592	NMNAT2
ENSG00000198829	249.938	-1.73959	0.501029	-3.47202	0.000516549	0.00355639	SUCNR1
ENSG00000143126	27.8683	-1.4525	0.418541	-3.4704	0.000519685	0.00357503	CELSR2
ENSG00000165092	2998.25	-1.37079	0.395668	-3.4645	0.000531217	0.00364985	ALDH1A1
ENSG00000273855	56.263	-1.49755	0.432312	-3.46405	0.000532109	0.00365447	RP11-133K1.12
ENSG00000254528	15.1898	-1.91452	0.553625	-3.45816	0.000543874	0.00372914	RP11-728F11.4
ENSG00000255521	16.7372	1.96749	0.569067	3.45739	0.000545443	0.00373836	RP4-607I7.1
ENSG00000111344	185.27	-2.10874	0.611334	-3.44941	0.000561808	0.0038442	RASAL1
ENSG00000242856	23.5533	2.33082	0.675745	3.44926	0.000562126	0.0038448	VN1R105P
ENSG00000130589	326.245	1.26454	0.36676	3.44787	0.000565035	0.00386154	HELZ2
ENSG00000158352	36.8046	1.81158	0.525914	3.44462	0.000571858	0.00389858	SHROOM4
ENSG00000165185	211.701	1.22891	0.357492	3.4376	0.000586898	0.00399134	KIAA1958
ENSG00000173198	569.537	-1.30608	0.38004	-3.4367	0.000588849	0.00400134	CYSLTR1
ENSG00000170425	195.463	-1.71275	0.498779	-3.43388	0.000595007	0.0040399	ADORA2B
ENSG00000202318	14.63	-2.22808	0.64894	-3.43341	0.000596047	0.00404367	Y_RNA
ENSG00000159217	12.6345	2.05291	0.598553	3.42978	0.000604066	0.00409474	IGF2BP1
ENSG00000283633	316.162	1.21492	0.354278	3.42927	0.000605211	0.00409918	AC005301.9
ENSG00000233621	193.501	1.31169	0.382854	3.42608	0.000612367	0.00413757	LINC01137
ENSG00000205978	18.7803	-2.07635	0.607996	-3.41507	0.000637647	0.00428094	NYNRIN
ENSG00000157456	79.9161	-1.57138	0.460664	-3.41111	0.000646988	0.00433865	CCNB2
ENSG00000240429	45.2604	1.26827	0.371856	3.41065	0.000648072	0.0043419	LRRFIP1P1
ENSG00000275801	20.1378	-1.91528	0.561624	-3.41026	0.000649009	0.00434644	RP11-404F10.6
ENSG00000269220	53.2051	1.20251	0.352633	3.41009	0.000649412	0.00434739	LINC00528
ENSG00000203814	25.6971	1.35926	0.39872	3.40905	0.000651897	0.0043583	HIST2H2BF
ENSG00000216863	11.1252	-2.51321	0.737235	-3.40897	0.000652087	0.0043583	LY86-AS1
ENSG00000072682	108.919	1.67698	0.492404	3.40569	0.00065997	0.00440746	P4HA2
ENSG00000205057	20.9684	3.36438	0.988689	3.40287	0.000666813	0.00444604	CLLU1OS
ENSG00000228857	37.1128	-1.45021	0.426603	-3.39943	0.000675265	0.00449689	AC104653.1
ENSG00000148143	48.6241	1.972	0.580392	3.3977	0.000679547	0.00451651	ZNF462
ENSG00000176533	119.879	-1.34936	0.397337	-3.39601	0.000683765	0.00453011	GNG7
ENSG00000144130	43.8464	-1.57127	0.462868	-3.39463	0.000687205	0.0045493	NT5DC4
ENSG00000072571	194.009	1.11236	0.327761	3.39382	0.000689244	0.00455746	HMMR
ENSG00000173638	203.607	-1.20074	0.353797	-3.39387	0.000689121	0.00455746	SLC19A1
ENSG00000111981	33.9681	1.37175	0.404782	3.38886	0.000701839	0.00463051	ULBP1
ENSG00000173369	1453.06	-1.12155	0.331453	-3.38374	0.000715051	0.00470008	C1QB
ENSG00000179163	6144.88	-2.19423	0.649167	-3.38007	0.000724683	0.00475403	FUCA1
ENSG00000251988	10.2872	1.97546	0.584547	3.37948	0.00072623	0.00475948	RNU4ATAC18P
ENSG00000134531	13904.3	-1.04657	0.309687	-3.37943	0.00072637	0.00475948	EMP1
ENSG00000126803	29.8855	1.91309	0.566366	3.37783	0.000730598	0.00478343	HSPA2
ENSG00000214870	16.4653	-2.46392	0.730637	-3.37229	0.000745461	0.00486737	AC004540.5
ENSG00000008311	72.4817	1.17449	0.348834	3.36689	0.000760202	0.00495006	AASS
ENSG00000183044	644.587	-1.04021	0.309009	-3.36627	0.000761921	0.00495932	ABAT
ENSG00000128965	34.3264	1.98757	0.591572	3.35981	0.000779949	0.00507073	CHAC1
ENSG00000181350	34.7298	-1.56925	0.467133	-3.35931	0.000781372	0.00507801	LRRC75A
ENSG00000223749	64.5139	-1.35596	0.403862	-3.35749	0.000786523	0.00510751	MIR503HG
ENSG00000166926	134.112	-1.45134	0.432929	-3.35238	0.000801195	0.00519268	MS4A6E
ENSG00000116663	234.887	1.05974	0.316875	3.34435	0.000824746	0.00533289	FBXO6
ENSG00000134013	70.6791	-1.18058	0.353339	-3.3412	0.000834179	0.00538971	LOXL2
ENSG00000127528	107.09	-1.3688	0.409953	-3.33891	0.000841083	0.00543011	KLF2
ENSG00000115598	7.8251	-2.24092	0.671175	-3.3388	0.000841419	0.00543018	IL1RL2
ENSG00000204991	63.7103	-1.20319	0.360938	-3.3335	0.000857596	0.00551964	SPIRE2
ENSG00000117594	1425.4	2.29368	0.688859	3.32968	0.000869465	0.00558526	HSD11B1
ENSG00000244675	20.7693	1.89307	0.569728	3.32276	0.000891322	0.00571247	AC108676.1
ENSG00000232082	8.97265	-2.39636	0.721292	-3.32232	0.000892733	0.00571932	RPS6KA2-IT1
ENSG00000184227	61.585	-1.06198	0.320003	-3.31866	0.000904498	0.00579024	ACOT1
ENSG00000196932	17.8916	2.33025	0.703074	3.31437	0.0009185	0.00586638	TMEM26
ENSG00000262655	18.6142	-2.02802	0.61253	-3.31089	0.000930013	0.0059263	SPON1
ENSG00000154548	43.9797	2.20689	0.667471	3.30634	0.000945232	0.0060141	SRSF12
ENSG00000275088	9.22983	-2.29939	0.695986	-3.30379	0.000953886	0.00606685	RP11-442O1.3
ENSG00000021762	421.293	-1.09297	0.330859	-3.30342	0.000955138	0.00607018	OSBPL5
ENSG00000226822	75.182	-1.58206	0.479023	-3.30269	0.000957627	0.00608368	RP11-356N1.2
ENSG00000154451	2045.68	1.61599	0.489523	3.30114	0.000962925	0.00611036	GBP5
ENSG00000164509	66.8628	2.19388	0.667536	3.28654	0.00101427	0.00639967	IL31RA
ENSG00000134668	857.424	-1.44685	0.440265	-3.28631	0.00101509	0.00640243	SPOCD1
ENSG00000100234	15516.2	-2.20243	0.670496	-3.28479	0.0010206	0.00643103	TIMP3
ENSG00000166323	24.5999	-1.30667	0.398022	-3.2829	0.00102743	0.00646563	C11orf65
ENSG00000156234	54.882	4.27055	1.30158	3.28104	0.00103424	0.00650113	CXCL13
ENSG00000267414	24.5238	-1.42048	0.433219	-3.27888	0.00104219	0.00654614	RP11-456K23.1
ENSG00000186567	106.212	1.26687	0.38653	3.27753	0.00104718	0.00657007	CEACAM19
ENSG00000155367	25.0241	-1.68481	0.514154	-3.27686	0.00104968	0.00657929	PPM1J
ENSG00000072694	601.563	-1.50537	0.459743	-3.27437	0.00105897	0.00662906	FCGR2B
ENSG00000165698	28.1234	-1.14921	0.351358	-3.27077	0.00107254	0.00669898	SPACA9
ENSG00000100373	17.5976	-2.15501	0.660119	-3.26458	0.00109627	0.00683185	UPK3A
ENSG00000137693	22.6804	-2.14025	0.655927	-3.26294	0.00110263	0.00686122	YAP1
ENSG00000248712	55.5499	-1.2039	0.369066	-3.26203	0.00110619	0.00687655	CCDC153
ENSG00000151651	616.719	1.36209	0.417801	3.26015	0.00111354	0.00691846	ADAM8
ENSG00000114737	234.891	1.25091	0.384239	3.25556	0.00113168	0.0070132	CISH
ENSG00000248161	16.6218	1.6471	0.505986	3.25523	0.001133	0.00701877	RP11-499E18.1
ENSG00000176928	31.6148	1.77511	0.545624	3.25335	0.00114053	0.00706019	GCNT4
ENSG00000198121	1354.16	1.16746	0.359135	3.25076	0.00115096	0.00711947	LPAR1
ENSG00000231123	68.0739	2.80852	0.86413	3.25011	0.0011536	0.00713052	SPATA20P1
ENSG00000140511	89.4421	2.60285	0.801099	3.24909	0.00115773	0.00714813	HAPLN3
ENSG00000185100	44.3955	-1.28543	0.395713	-3.24839	0.00116062	0.00716328	ADSSL1
ENSG00000127951	11339.3	-1.48198	0.456358	-3.24741	0.00116462	0.00718532	FGL2
ENSG00000197467	29.1568	-1.82782	0.563431	-3.2441	0.00117824	0.00726134	COL13A1
ENSG00000121743	81.5198	4.83092	1.4891	3.24419	0.00117784	0.00726134	GJA3
ENSG00000173727	45.1184	1.3966	0.430985	3.24049	0.00119325	0.00734297	CMB9-22P13.1
ENSG00000147408	283.77	1.37615	0.42482	3.23937	0.00119793	0.00736637	CSGALNACT1
ENSG00000256894	27.1843	1.24646	0.385185	3.236	0.00121219	0.00744582	RP11-283G6.3
ENSG00000133315	41.7737	-1.20153	0.371495	-3.23431	0.00121937	0.00748165	MACROD1
ENSG00000243749	90.9208	1.05566	0.326466	3.2336	0.00122241	0.00749478	TMEM35B
ENSG00000189157	16.0415	-2.2949	0.710171	-3.23147	0.00123153	0.00754242	FAM47E
ENSG00000149485	19638.8	1.40099	0.433823	3.2294	0.0012405	0.00758898	FADS1
ENSG00000101892	60.388	-1.61174	0.499645	-3.22577	0.00125636	0.00767195	ATP1B4
ENSG00000116667	583.562	1.50526	0.467597	3.21915	0.00128572	0.00784545	C1orf21
ENSG00000225131	11.8916	2.12971	0.662491	3.2147	0.00130579	0.00795049	PSME2P2
ENSG00000214894	21.0754	2.03626	0.63348	3.2144	0.00130716	0.00795593	LINC00243
ENSG00000134317	43.4796	1.20344	0.374512	3.21335	0.00131197	0.00797937	GRHL1
ENSG00000120162	408.164	1.1651	0.362889	3.21062	0.00132448	0.00803681	MOB3B
ENSG00000006283	36.3392	1.22132	0.380423	3.21043	0.00132535	0.00803732	CACNA1G
ENSG00000196352	5420.34	2.0522	0.640942	3.20185	0.00136546	0.00825361	CD55
ENSG00000184293	546.197	-1.24693	0.389849	-3.1985	0.00138145	0.00834121	CLECL1
ENSG00000111266	1012.35	1.15862	0.36233	3.19768	0.00138537	0.0083588	DUSP16
ENSG00000236304	17.1757	2.9566	0.926206	3.19216	0.00141212	0.00849562	AP001189.4
ENSG00000226004	36.2855	2.47916	0.776669	3.19204	0.00141271	0.00849614	RP11-10J5.1
ENSG00000174939	184.568	-1.21826	0.382038	-3.18884	0.00142847	0.00857235	ASPHD1
ENSG00000237638	28.5738	-1.50705	0.472894	-3.18687	0.00143822	0.00862469	AC007386.2
ENSG00000136999	50.4897	-1.77629	0.558214	-3.18211	0.00146208	0.00874351	NOV
ENSG00000133063	153.345	-1.54059	0.484215	-3.18162	0.00146454	0.00875421	CHIT1
ENSG00000057294	22.1681	-1.70088	0.534793	-3.18044	0.0014705	0.00877722	PKP2
ENSG00000137101	531.268	-1.09034	0.343012	-3.17871	0.00147931	0.00881722	CD72
ENSG00000129422	548.8	-1.75526	0.552511	-3.17688	0.00148868	0.00886359	MTUS1
ENSG00000168329	330.755	-1.75502	0.552869	-3.17438	0.00150157	0.00893074	CX3CR1
ENSG00000136160	59.7363	1.45067	0.458219	3.16589	0.00154609	0.00916613	EDNRB
ENSG00000264522	385.207	1.17879	0.37268	3.16301	0.00156148	0.00925084	OTUD7B
ENSG00000228109	16.265	-1.67152	0.528639	-3.16193	0.00156725	0.00927182	MFI2-AS1
ENSG00000261040	103.244	1.16427	0.369162	3.15381	0.00161156	0.00950704	WFDC21P
ENSG00000197375	333.123	-1.02637	0.325702	-3.15124	0.00162579	0.00958316	SLC22A5
ENSG00000036672	203.694	-1.2788	0.405818	-3.15117	0.00162619	0.00958316	USP2
ENSG00000091262	61.9577	1.69324	0.538124	3.14657	0.00165198	0.00971797	ABCC6
ENSG00000272555	452.396	-1.07346	0.341169	-3.14641	0.00165286	0.00971971	RP11-459I19.1
ENSG00000279933	54.9192	-1.06211	0.337679	-3.14532	0.00165907	0.00974935	RP4-671O14.5
ENSG00000171643	28.7341	-2.40086	0.765559	-3.13609	0.00171215	0.010005	S100Z
ENSG00000235897	1155.26	-1.35124	0.431175	-3.13385	0.00172526	0.0100745	TM4SF19-AS1
ENSG00000147650	2969.99	1.13559	0.362682	3.13108	0.00174165	0.0101631	LRP12
ENSG00000273026	28.8817	1.50164	0.479897	3.12907	0.00175358	0.0102291	RP11-422P24.10
ENSG00000270039	39.539	1.13214	0.361829	3.12893	0.00175446	0.0102307	RP11-571M6.17
ENSG00000185614	12.9	-1.58291	0.507221	-3.12075	0.0018039	0.010486	FAM212A
ENSG00000008516	66.2411	1.16113	0.372363	3.11827	0.00181919	0.0105675	MMP25
ENSG00000010310	33.4335	2.28964	0.734545	3.11709	0.00182645	0.0105999	GIPR
ENSG00000103313	346.235	1.16199	0.372848	3.11653	0.00182993	0.0106078	MEFV
ENSG00000251323	23.6716	2.06403	0.66304	3.11298	0.00185209	0.010725	RP11-452H21.4
ENSG00000203666	360.212	-1.49827	0.481646	-3.11073	0.00186625	0.0107995	EFCAB2
ENSG00000205927	74.6382	2.57423	0.827572	3.11058	0.00186717	0.0108011	OLIG2
ENSG00000117724	108.69	-1.1134	0.358097	-3.10921	0.00187586	0.0108439	CENPF
ENSG00000259881	13.918	-1.97344	0.635849	-3.10363	0.0019116	0.0110313	RP11-830F9.5
ENSG00000198857	62.8652	1.26478	0.408046	3.09959	0.00193788	0.011152	HSD3BP5
ENSG00000115163	13.1557	-1.83451	0.593231	-3.0924	0.00198544	0.0113671	CENPA
ENSG00000245888	37.7094	-1.85307	0.600407	-3.08635	0.0020263	0.0115732	FLJ21408
ENSG00000109321	71.3501	1.4611	0.473444	3.0861	0.00202798	0.0115789	AREG
ENSG00000168874	18.3157	2.94835	0.956054	3.08387	0.00204326	0.0116501	ATOH8
ENSG00000249992	43.6203	1.73665	0.564052	3.07888	0.00207782	0.011827	TMEM158
ENSG00000137642	8644.03	-1.09324	0.355259	-3.07732	0.00208874	0.0118705	SORL1
ENSG00000267571	43.0709	-1.14408	0.371779	-3.07731	0.00208877	0.0118705	AC104532.4
ENSG00000238280	15.6559	-1.73696	0.565464	-3.07174	0.00212815	0.0120518	RP11-436D10.3
ENSG00000188282	18.9897	-2.67774	0.872369	-3.06951	0.00214411	0.0121257	RUFY4
ENSG00000102678	13.0448	-1.75915	0.573168	-3.06917	0.00214653	0.0121345	FGF9
ENSG00000134755	1366.12	1.32885	0.432979	3.06909	0.00214711	0.0121345	DSC2
ENSG00000225377	30.5215	-1.30154	0.424224	-3.06804	0.00215471	0.0121733	NRSN2-AS1
ENSG00000198203	190.234	-3.00196	0.980022	-3.06315	0.00219018	0.0123592	SULT1C2
ENSG00000262050	29.6997	-1.41151	0.460826	-3.06299	0.00219135	0.0123592	RP11-74E22.3
ENSG00000182853	535.285	1.30514	0.426115	3.06287	0.00219223	0.0123592	VMO1
ENSG00000256234	36.7127	2.27968	0.744757	3.06097	0.00220619	0.0124263	RP11-283G6.4
ENSG00000176049	4699.37	-1.01818	0.332683	-3.06049	0.00220973	0.0124379	JAKMIP2
ENSG00000106178	6147.49	2.94782	0.963861	3.05835	0.00222559	0.0125186	CCL24
ENSG00000263535	22.7242	2.39101	0.781969	3.05768	0.00223057	0.0125424	AK4P1
ENSG00000078053	26.1698	1.97876	0.647295	3.05697	0.00223586	0.012568	AMPH
ENSG00000186188	102.703	-4.19782	1.37328	-3.05678	0.00223726	0.0125716	FFAR4
ENSG00000153094	2544.77	1.01168	0.331188	3.0547	0.00225282	0.0126335	BCL2L11
ENSG00000139182	339.37	1.10955	0.36366	3.05106	0.00228032	0.0127699	CLSTN3
ENSG00000237513	73.0094	1.34146	0.439779	3.0503	0.00228617	0.0127904	RP11-325F22.2
ENSG00000145107	1961.99	-1.32831	0.435692	-3.04873	0.00229814	0.0128445	TM4SF19
ENSG00000279821	33.5931	1.32143	0.433835	3.04592	0.00231967	0.0129561	RP11-1334A24.5
ENSG00000241163	191.626	1.43233	0.470549	3.04396	0.00233483	0.0130264	LINC00877
ENSG00000131435	41.2095	1.84002	0.606613	3.03328	0.00241915	0.0134398	PDLIM4
ENSG00000173578	27.2722	-2.16931	0.715321	-3.03264	0.00242426	0.0134637	XCR1
ENSG00000146700	97.302	1.56023	0.514536	3.0323	0.00242695	0.0134742	SSC4D
ENSG00000109771	30.1667	1.63878	0.541097	3.02863	0.00245667	0.0136256	LRP2BP
ENSG00000158477	41.9066	-1.98195	0.654547	-3.02797	0.00246205	0.0136509	CD1A
ENSG00000125731	47.4656	1.29163	0.427355	3.02238	0.00250793	0.013873	SH2D3A
ENSG00000130653	97.0557	-1.50096	0.497054	-3.01972	0.0025301	0.0139679	PNPLA7
ENSG00000270728	18.3117	-1.4336	0.475301	-3.0162	0.00255968	0.0140897	RP4-657E11.10
ENSG00000108641	22.0084	-1.41068	0.467702	-3.01618	0.00255977	0.0140897	B9D1
ENSG00000130203	14093.8	-1.15504	0.38297	-3.01601	0.00256123	0.0140931	APOE
ENSG00000205710	34.0364	1.34801	0.447131	3.0148	0.00257148	0.0141262	C17orf107
ENSG00000203416	20.4623	-1.6799	0.557425	-3.01368	0.00258103	0.014174	FAM32BP
ENSG00000117399	45.4384	-1.22093	0.405177	-3.01332	0.00258406	0.0141837	CDC20
ENSG00000244242	18.5064	-1.49356	0.497382	-3.00285	0.00267467	0.0146161	IFITM10
ENSG00000085831	21.6757	1.56331	0.52075	3.00203	0.00268187	0.0146458	TTC39A
ENSG00000243566	26.1993	2.83735	0.945261	3.00166	0.00268513	0.0146493	UPK3B
ENSG00000266907	22.3264	-1.81498	0.604816	-3.00089	0.00269196	0.0146817	AC006116.22
ENSG00000152580	13.1457	-2.30071	0.767405	-2.99804	0.00271718	0.0147903	IGSF10
ENSG00000177465	26.8018	-1.35338	0.451505	-2.99748	0.00272224	0.014813	ACOT4
ENSG00000271680	23.3635	-1.87814	0.627341	-2.99381	0.00275519	0.0149679	RP11-564A8.8
ENSG00000160460	20.5167	-1.40276	0.469199	-2.98969	0.00279263	0.0151417	SPTBN4
ENSG00000224557	40.1101	1.86836	0.624996	2.9894	0.00279528	0.0151511	HLA-DPB2
ENSG00000121236	130.314	1.1599	0.388279	2.98728	0.00281474	0.0152418	TRIM6
ENSG00000257202	15.174	2.06399	0.690907	2.98736	0.00281399	0.0152418	RP11-512N21.3
ENSG00000196735	6663.18	-1.23178	0.412462	-2.98641	0.00282278	0.0152804	HLA-DQA1
ENSG00000150337	1550.66	1.34807	0.452687	2.97792	0.00290211	0.0156742	FCGR1A
ENSG00000169242	14.0913	1.58292	0.531852	2.97624	0.00291811	0.0157402	EFNA1
ENSG00000133069	39.2912	1.66133	0.558791	2.97309	0.0029482	0.0158872	TMCC2
ENSG00000230091	31.2499	-1.23457	0.415842	-2.96886	0.00298909	0.0160763	TMEM254-AS1
ENSG00000169604	36.3436	-2.01816	0.680004	-2.96787	0.00299868	0.0161227	ANTXR1
ENSG00000215458	145.58	-1.59584	0.538115	-2.96562	0.00302076	0.0162222	AATBC
ENSG00000178789	2450.4	-1.43698	0.48506	-2.96249	0.00305166	0.0163812	CD300LB
ENSG00000158769	2655.51	1.03805	0.350616	2.96066	0.00306984	0.0164576	F11R
ENSG00000105974	39.9132	-2.22132	0.750615	-2.95934	0.00308302	0.0165176	CAV1
ENSG00000173930	543.852	-1.4175	0.479158	-2.95831	0.00309333	0.0165676	SLCO4C1
ENSG00000153904	11.264	-1.75762	0.594807	-2.95494	0.00312726	0.0166904	DDAH1
ENSG00000162654	1831.82	1.15341	0.390634	2.95266	0.0031505	0.0167875	GBP4
ENSG00000155846	1685.5	-1.36712	0.463138	-2.95186	0.00315868	0.0168114	PPARGC1B
ENSG00000058335	154.622	-1.20988	0.409949	-2.9513	0.00316439	0.0168294	RASGRF1
ENSG00000255163	20.0241	-2.14983	0.728547	-2.95084	0.00316909	0.016849	HSPE1P18
ENSG00000185561	76.2524	1.03682	0.351547	2.94932	0.00318472	0.0169105	TLCD2
ENSG00000085265	12375.4	-1.31658	0.446576	-2.94816	0.00319675	0.0169638	FCN1
ENSG00000133048	45224.5	1.45288	0.494041	2.94081	0.00327353	0.0173215	CHI3L1
ENSG00000177432	49.7539	1.0178	0.346505	2.93734	0.00331043	0.0174946	NAP1L5
ENSG00000254966	11.6919	-2.21034	0.752732	-2.93643	0.00332015	0.0175348	RP11-1081L13.4
ENSG00000118322	12.625	1.89062	0.644255	2.93458	0.00333997	0.0176163	ATP10B
ENSG00000269680	19.0065	1.47675	0.503308	2.93408	0.0033454	0.0176347	CTD-3128G10.6
ENSG00000226124	91.3563	-1.09598	0.373564	-2.93385	0.00334789	0.0176422	FTCDNL1
ENSG00000162437	35.4062	-1.4304	0.488496	-2.92818	0.00340954	0.0179218	RAVER2
ENSG00000184271	85.1483	1.39193	0.475575	2.92683	0.00342437	0.0179941	POU6F1
ENSG00000234232	31.7512	2.73777	0.93702	2.92179	0.00348029	0.0182191	RP11-353N4.5
ENSG00000261183	19.3923	-1.24466	0.426501	-2.9183	0.00351951	0.0183841	RP11-532F12.5
ENSG00000198832	23.1508	1.42979	0.490082	2.91744	0.00352916	0.018423	SELM
ENSG00000165996	38.5701	-1.94476	0.66671	-2.91694	0.0035348	0.0184466	HACD1
ENSG00000143479	51.6344	1.49137	0.512561	2.90964	0.00361849	0.0188529	DYRK3
ENSG00000162004	20.3091	-1.13639	0.390573	-2.90956	0.00361942	0.0188529	CCDC78
ENSG00000138829	156.355	-1.10221	0.378861	-2.90926	0.00362282	0.0188588	FBN2
ENSG00000153707	9.06888	1.85963	0.639421	2.9083	0.003634	0.0189111	PTPRD
ENSG00000267034	56.2983	1.9545	0.672246	2.90742	0.00364425	0.0189526	RP11-384O8.1
ENSG00000227032	16.0111	1.41798	0.487967	2.90588	0.00366219	0.0190341	RP11-34E5.4
ENSG00000164932	15.6084	-1.77192	0.61173	-2.89658	0.00377255	0.0195528	CTHRC1
ENSG00000001561	654.443	1.00652	0.34772	2.89463	0.00379601	0.0196622	ENPP4
ENSG00000187642	26.2178	2.11881	0.732377	2.89306	0.00381512	0.0197367	PERM1
ENSG00000152990	22.2177	-1.32789	0.45934	-2.89086	0.00384184	0.0198626	ADGRA3
ENSG00000132514	2683.84	-3.00012	1.03793	-2.89047	0.00384664	0.0198689	CLEC10A
ENSG00000113739	15.1306	-2.72406	0.943502	-2.88718	0.00388715	0.0200534	STC2
ENSG00000279811	13.1245	-2.19996	0.763024	-2.88321	0.00393645	0.0202639	RP11-862L9.2
ENSG00000254362	16.7541	-1.33586	0.463742	-2.88061	0.00396902	0.0204	RP11-14I17.3
ENSG00000134256	598.966	-2.50728	0.870669	-2.87972	0.00398031	0.0204518	CD101
ENSG00000233030	70.0572	1.21382	0.4217	2.87841	0.00399691	0.0205244	RP11-196G18.3
ENSG00000254639	13.7713	2.48028	0.862222	2.87661	0.00401974	0.0206226	CTD-2589M5.5
ENSG00000269951	23.939	1.12161	0.390249	2.8741	0.00405185	0.0207555	RP11-797A18.6
ENSG00000007264	1704.6	-1.28532	0.447318	-2.87339	0.00406089	0.0207826	MATK
ENSG00000173404	14.2263	1.59511	0.555503	2.87146	0.00408578	0.0208844	INSM1
ENSG00000105374	273.931	2.45971	0.857435	2.86868	0.00412183	0.0210429	NKG7
ENSG00000150636	86.1357	-1.36389	0.476421	-2.86279	0.00419933	0.0213862	CCDC102B
ENSG00000248809	16.4817	1.92614	0.672981	2.8621	0.00420844	0.0214261	LINC01095
ENSG00000130508	20.7033	-1.7322	0.6054	-2.86125	0.00421969	0.0214768	PXDN
ENSG00000204161	357.389	-1.60396	0.561462	-2.85675	0.00428005	0.021731	C10orf128
ENSG00000260135	2064.1	2.92311	1.02556	2.85027	0.00436824	0.0221115	RP11-212I21.2
ENSG00000110665	530.324	-1.35122	0.47459	-2.84712	0.00441161	0.0223039	C11orf21
ENSG00000235831	23.2656	1.42519	0.501792	2.8402	0.00450852	0.0227388	BHLHE40-AS1
ENSG00000260941	118.895	1.19775	0.421806	2.83956	0.00451756	0.0227706	LINC00622
ENSG00000176076	13.9554	1.97262	0.695171	2.8376	0.00454544	0.0228904	KCNE5
ENSG00000256746	39.6173	1.31676	0.464151	2.83693	0.00455494	0.0229244	RP11-17G12.3
ENSG00000233818	25.9362	1.31567	0.463852	2.83639	0.00456261	0.0229561	AP000695.4
ENSG00000155966	43.9157	1.54482	0.545006	2.8345	0.00458973	0.0230578	AFF2
ENSG00000072274	27989.4	1.18543	0.418331	2.83372	0.00460099	0.0231005	TFRC
ENSG00000228672	30.1468	1.8205	0.642837	2.83197	0.00462615	0.0232059	PROB1
ENSG00000227258	37.8252	-1.56672	0.553286	-2.83166	0.00463064	0.0232214	SMIM2-AS1
ENSG00000108342	51.7946	4.25462	1.50339	2.83002	0.00465447	0.0233199	CSF3
ENSG00000245105	30.8086	-1.40948	0.498711	-2.82625	0.00470963	0.0235326	A2M-AS1
ENSG00000197471	2880.75	-1.17552	0.416037	-2.82552	0.00472037	0.0235792	SPN
ENSG00000237161	13.5911	-1.33362	0.472205	-2.82424	0.00473934	0.0236669	RP11-32B5.1
ENSG00000118276	125.701	1.01036	0.357962	2.82253	0.00476468	0.0237721	B4GALT6
ENSG00000135931	289.445	-1.34843	0.47782	-2.82204	0.0047719	0.0237988	ARMC9
ENSG00000146192	1732.37	-1.03387	0.366503	-2.8209	0.00478897	0.0238434	FGD2
ENSG00000188037	33.4911	-1.6346	0.579892	-2.8188	0.00482032	0.0239852	CLCN1
ENSG00000100079	2568.4	-1.1147	0.395571	-2.81795	0.00483314	0.0240347	LGALS2
ENSG00000186648	296.412	1.26583	0.449225	2.8178	0.00483541	0.0240387	CARMIL3
ENSG00000066382	10.7906	-1.81178	0.643524	-2.81541	0.00487158	0.0241754	MPPED2
ENSG00000247199	13.1089	-1.50759	0.535636	-2.81457	0.0048842	0.0242092	RP11-373N22.3
ENSG00000253123	156.444	-1.34553	0.478693	-2.81084	0.00494116	0.0244263	RP11-527N22.1
ENSG00000198088	13.2691	2.10197	0.747855	2.81067	0.0049439	0.0244325	NUP62CL
ENSG00000235513	32.4967	1.24719	0.443914	2.80953	0.00496141	0.0244945	RP4-756G23.5
ENSG00000136158	971.791	-1.40967	0.50219	-2.80705	0.00499977	0.0246095	SPRY2
ENSG00000185272	19.6155	-1.21673	0.433856	-2.80444	0.00504033	0.0247771	RBM11
ENSG00000177599	35.1861	-1.39879	0.499031	-2.80301	0.00506281	0.024851	ZNF491
ENSG00000115414	35941.4	-2.24015	0.79987	-2.80064	0.00510006	0.0249971	FN1
ENSG00000167994	25.8994	-1.64745	0.589137	-2.79638	0.00516781	0.0252919	RAB3IL1
ENSG00000150687	24.6296	-1.95602	0.699528	-2.7962	0.00517078	0.0252991	PRSS23
ENSG00000086570	83.4592	-1.23212	0.44104	-2.79367	0.00521142	0.0254383	FAT2
ENSG00000140479	38.9476	-1.21152	0.434527	-2.78814	0.00530114	0.0258007	PCSK6
ENSG00000240875	24.3227	-1.54165	0.553266	-2.78646	0.00532872	0.0259047	LINC00886
ENSG00000172840	478.422	1.00166	0.359882	2.7833	0.00538098	0.026136	PDP2
ENSG00000163380	21.1406	1.16095	0.417383	2.78151	0.00541075	0.0262576	LMOD3
ENSG00000253549	22.5512	-1.16544	0.419615	-2.77741	0.00547948	0.0265323	CA3-AS1
ENSG00000168502	16.9094	-1.36487	0.492967	-2.76869	0.00562824	0.027163	MTCL1
ENSG00000175857	2594.03	-1.06233	0.383907	-2.76716	0.00565469	0.0272434	GAPT
ENSG00000273331	98.9071	-1.29716	0.468844	-2.76671	0.00566246	0.0272651	TM4SF19-TCTEX1D2
ENSG00000130962	164.072	1.14232	0.413047	2.76559	0.00568193	0.027343	PRRG1
ENSG00000152784	52.0807	1.60952	0.582563	2.76283	0.00573022	0.0275357	PRDM8
ENSG00000119917	768.423	1.02588	0.371484	2.76157	0.0057525	0.0276269	IFIT3
ENSG00000134508	69.5309	-1.63658	0.592726	-2.7611	0.00576062	0.027658	CABLES1
ENSG00000230510	24.2051	-1.41187	0.511493	-2.76028	0.0057751	0.0277019	PPP5D1
ENSG00000186818	18360.4	1.12429	0.407664	2.75788	0.00581778	0.0278602	LILRB4
ENSG00000145623	21.5826	-1.1954	0.433495	-2.75758	0.00582313	0.0278779	OSMR
ENSG00000205683	13.7895	-1.45341	0.527252	-2.75657	0.00584106	0.027915	DPF3
ENSG00000180155	244.373	-2.4588	0.892964	-2.75353	0.0058957	0.0281365	LYNX1
ENSG00000134253	20.8416	-1.46976	0.533804	-2.75336	0.00589863	0.0281418	TRIM45
ENSG00000276644	20.4546	-1.56062	0.566821	-2.75328	0.00590018	0.0281418	DACH1
ENSG00000087245	262.485	-1.24534	0.452758	-2.75056	0.0059494	0.0283199	MMP2
ENSG00000261218	14.9708	-1.29184	0.469826	-2.74962	0.00596653	0.0283852	RP11-960L18.1
ENSG00000226067	268.721	1.18758	0.433035	2.74244	0.00609838	0.0289547	LINC00623
ENSG00000139174	34.3383	-1.12843	0.411622	-2.74142	0.00611733	0.0290282	PRICKLE1
ENSG00000197993	69.6569	-1.31039	0.479388	-2.73346	0.00626728	0.0295883	KEL
ENSG00000150967	43.268	-1.12873	0.413622	-2.72889	0.00635478	0.029959	ABCB9
ENSG00000154240	18.3695	1.39368	0.511403	2.7252	0.00642621	0.0302872	CEP112
ENSG00000100311	59.5737	-1.32287	0.485857	-2.72274	0.00647421	0.0304466	PDGFB
ENSG00000271730	22.3838	-1.23835	0.454908	-2.72221	0.00648474	0.030477	RP11-787I22.3
ENSG00000223804	85.2572	1.48567	0.546849	2.71678	0.00659204	0.0308943	CH17-472G23.2
ENSG00000166073	11.6269	-1.4328	0.527635	-2.71552	0.00661715	0.0309725	GPR176
ENSG00000172380	59.2683	-1.12714	0.416168	-2.70837	0.00676146	0.0315201	GNG12
ENSG00000210077	757.716	1.00832	0.372376	2.70779	0.00677332	0.0315578	MT-TV
ENSG00000122641	2079.81	1.8676	0.690606	2.70429	0.00684502	0.0318474	INHBA
ENSG00000231528	45.3071	1.00236	0.370866	2.70274	0.00687696	0.0319692	FAM225A
ENSG00000088992	43.2793	-1.18255	0.438569	-2.69638	0.0070097	0.032532	TESC
ENSG00000157554	14.401	1.52808	0.567581	2.69228	0.00709663	0.0328714	ERG
ENSG00000029534	10.3366	-1.9768	0.735905	-2.68621	0.00722672	0.0333813	ANK1
ENSG00000198734	100.248	1.60704	0.598531	2.68497	0.00725359	0.0334591	F5
ENSG00000182327	41.1569	1.25584	0.467726	2.68498	0.00725334	0.0334591	GLTPD2
ENSG00000108821	171.219	-1.55326	0.579011	-2.68261	0.00730499	0.0336405	COL1A1
ENSG00000156475	16.4325	-1.49723	0.558477	-2.68092	0.00734204	0.0337517	PPP2R2B
ENSG00000117791	20.5227	-1.67602	0.625568	-2.6792	0.00737981	0.0339008	MTARC-2
ENSG00000266728	8.23915	-2.2171	0.828138	-2.67721	0.00742388	0.0340751	AC015688.3
ENSG00000204020	74.3562	1.45289	0.543084	2.67527	0.00746701	0.0342542	LIPN
ENSG00000182782	17.3144	1.76823	0.660935	2.67534	0.00746532	0.0342542	HCAR2
ENSG00000160200	28.2585	-1.30293	0.487591	-2.67218	0.00753611	0.0345522	CBS
ENSG00000213149	15.6365	-1.29223	0.484138	-2.66913	0.00760487	0.0348006	CNN2P9
ENSG00000241351	51.8162	-1.22825	0.460452	-2.66748	0.00764229	0.0349431	IGKV3-11
ENSG00000272589	11.8012	1.3111	0.491765	2.66612	0.00767327	0.0350559	ZSWIM8-AS1
ENSG00000214944	13.5655	-1.94639	0.730722	-2.66365	0.00772973	0.0352752	ARHGEF28
ENSG00000151320	16.8157	-1.49139	0.560193	-2.66228	0.00776129	0.0353806	AKAP6
ENSG00000069020	52.0057	-1.14342	0.429687	-2.66105	0.00778964	0.035494	MAST4
ENSG00000100122	21.0879	-1.95883	0.736443	-2.65986	0.0078173	0.0356067	CRYBB1
ENSG00000224614	27.0509	-1.42009	0.533936	-2.65966	0.00782196	0.0356182	TNK2-AS1
ENSG00000106341	97.1796	1.93474	0.727825	2.65825	0.00785472	0.0357479	PPP1R17
ENSG00000162391	11.9243	-1.39545	0.526121	-2.65234	0.00799365	0.0363405	FAM151A
ENSG00000135318	200.427	1.32571	0.500116	2.65081	0.00802994	0.0364741	NT5E
ENSG00000051341	60.1046	-1.01883	0.385018	-2.6462	0.00814026	0.0368593	POLQ
ENSG00000154065	107.432	-1.23147	0.465564	-2.6451	0.00816657	0.0369555	ANKRD29
ENSG00000112655	12.9699	-1.42896	0.540574	-2.64341	0.0082075	0.0371105	PTK7
ENSG00000214401	26.1041	-1.02624	0.388393	-2.64227	0.00823518	0.0372155	KANSL1-AS1
ENSG00000267549	13.4967	-1.3552	0.513102	-2.64119	0.0082615	0.0372935	AC006116.17
ENSG00000225331	20.595	-1.89915	0.719435	-2.63978	0.00829602	0.0373791	AP001055.6
ENSG00000232774	43.1935	1.63818	0.62118	2.63721	0.00835899	0.0376019	FLJ22447
ENSG00000188385	14.1658	-1.26721	0.481054	-2.63423	0.00843275	0.0378621	JAKMIP3
ENSG00000205930	34.1732	-1.0385	0.394284	-2.63389	0.00844139	0.0378755	C21orf62-AS1
ENSG00000127955	43.1478	1.82037	0.691972	2.6307	0.00852085	0.0381341	GNAI1
ENSG00000141665	33.476	-1.62466	0.618385	-2.62727	0.00860734	0.03846	FBXO15
ENSG00000159685	64.3734	-1.02453	0.389978	-2.62715	0.00861024	0.0384626	CHCHD6
ENSG00000271795	72.3576	-1.18416	0.450793	-2.62685	0.00861799	0.0384869	CTC-251D13.1
ENSG00000144218	243.186	-1.09164	0.41636	-2.62187	0.00874475	0.0389592	AFF3
ENSG00000267058	16.2861	-1.64532	0.627736	-2.62103	0.00876635	0.0390346	RP11-15A1.3
ENSG00000228863	37.9617	1.34187	0.512324	2.61917	0.00881431	0.039175	RP11-404F10.2
ENSG00000275713	12.4809	1.73662	0.663278	2.61824	0.00883842	0.0392717	HIST1H2BH
ENSG00000212743	31.1956	1.69564	0.64885	2.6133	0.00896727	0.0397384	RP11-563J2.3
ENSG00000233029	40.6758	1.33981	0.512782	2.61283	0.00897961	0.039772	RP11-439A17.9
ENSG00000092051	17.3451	-1.73604	0.665627	-2.60813	0.00910373	0.0402362	JPH4
ENSG00000113645	8.1568	-2.28582	0.878531	-2.60186	0.00927186	0.0409143	WWC1
ENSG00000229314	21.2361	2.0022	0.770876	2.5973	0.00939588	0.0413305	ORM1
ENSG00000230107	23.9482	1.38263	0.532382	2.59706	0.00940253	0.0413488	CTA-126B4.7
ENSG00000250305	50.4099	-1.19785	0.461346	-2.59643	0.00941972	0.0413917	KIAA1456
ENSG00000109047	12.6206	-1.35578	0.522626	-2.59416	0.0094821	0.0416329	RCVRN
ENSG00000142798	23.0999	-2.17443	0.838603	-2.59292	0.00951655	0.0417512	HSPG2
ENSG00000237398	132.973	3.66953	1.41631	2.59091	0.00957239	0.0419631	HLA-DPA3
ENSG00000185015	110.503	1.12696	0.435099	2.59013	0.00959394	0.0420355	CA13
ENSG00000058085	24.7524	1.78994	0.691679	2.58782	0.00965844	0.0422386	LAMC2
ENSG00000143147	77.3449	-1.1286	0.436273	-2.58692	0.0096837	0.0423288	GPR161
ENSG00000225101	63.1363	-1.5916	0.615513	-2.58582	0.00971484	0.0423993	OR52K3P
ENSG00000158406	39.742	1.04698	0.40505	2.58482	0.00974294	0.0424876	HIST1H4H
ENSG00000278126	15.6085	1.52453	0.590289	2.58268	0.00980371	0.0426968	RP11-454E5.4
ENSG00000254545	23.1248	-1.61841	0.627494	-2.57916	0.00990399	0.0430101	RP11-84A19.3
ENSG00000239445	166.04	-1.09328	0.424126	-2.57771	0.00994569	0.0431273	ST3GAL6-AS1
ENSG00000157343	10.4402	1.82964	0.710423	2.57542	0.0100118	0.0433542	ARMC12
ENSG00000172183	120.849	1.33503	0.518359	2.5755	0.0100095	0.0433542	ISG20
ENSG00000254122	22.3321	1.47647	0.573608	2.574	0.0100529	0.0434646	PCDHGB7
ENSG00000197959	64.3064	-1.32123	0.513552	-2.57274	0.0100897	0.0435746	DNM3
ENSG00000111206	45.3004	-1.14942	0.44678	-2.57268	0.0100914	0.0435746	FOXM1
ENSG00000124215	75.3346	-1.10657	0.43012	-2.5727	0.0100907	0.0435746	CDH26
ENSG00000109452	13.1262	-1.68177	0.654098	-2.57112	0.0101369	0.0437257	INPP4B
ENSG00000180596	21.5252	1.73417	0.674525	2.57095	0.0101419	0.0437358	HIST1H2BC
ENSG00000226751	14.7576	-2.39003	0.932768	-2.5623	0.0103983	0.0445994	AF127936.5
ENSG00000170558	19.2967	-2.15729	0.844397	-2.55483	0.010624	0.0453926	CDH2
ENSG00000178726	336.398	1.24899	0.489	2.55418	0.0106439	0.0454547	THBD
ENSG00000231971	12.4139	-1.47569	0.57834	-2.5516	0.0107229	0.0457332	RP11-557H15.3
ENSG00000009950	632.489	-1.19498	0.468839	-2.54882	0.0108089	0.0460649	MLXIPL
ENSG00000238000	20.6471	1.69934	0.667642	2.54529	0.0109188	0.0464737	RP11-274E7.2
ENSG00000019102	12.4611	-2.34035	0.920423	-2.54269	0.0110002	0.0467615	VSIG2
ENSG00000229759	67.6456	-1.26685	0.498588	-2.54088	0.0110574	0.0469917	MRPS18AP1
ENSG00000064787	22.6145	-1.73356	0.682638	-2.5395	0.0111011	0.0471535	BCAS1
ENSG00000134326	196.994	1.0017	0.395054	2.53559	0.0112257	0.0475559	CMPK2
ENSG00000137078	38.7157	-1.08158	0.426566	-2.53555	0.0112272	0.0475559	SIT1
ENSG00000164330	72.8278	1.20442	0.475134	2.5349	0.0112478	0.047607	EBF1
ENSG00000256262	40.0606	1.19458	0.472707	2.5271	0.0115008	0.0485425	USP30-AS1
ENSG00000106025	69.6623	-1.50911	0.597285	-2.52662	0.0115167	0.0485975	TSPAN12
ENSG00000280161	53.2983	-1.27403	0.504645	-2.52461	0.0115828	0.0488162	CTC-205M6.1
ENSG00000261643	20.2963	-1.13771	0.450762	-2.52397	0.0116039	0.0488788	RP11-529E10.6
ENSG00000100276	18.1862	1.29498	0.514361	2.51765	0.0118141	0.0495888	RASL10A
ENSG00000112293	14.7048	-1.31063	0.520721	-2.51695	0.0118377	0.0496715	GPLD1
